# Supplementary material for: Rapid range shifts and megafaunal extinctions associated with late Pleistocene climate change
Source: Nat Commun. 2020 Jun 2;11:2770. doi: 10.1038/s41467-020-16502-3 (PMC7265304; doi:10.1038/s41467-020-16502-3)
Supplement: Supplementary file 5 — Supplementary Data 1 [file 41467_2020_16502_MOESM5_ESM.csv]

	sequence	Manually reassigned taxon	Raw assigned taxonomic node	1C_240_245_12sV5	1C_240_245_mam16s	1C_240_245_II_12Sv5	1C_240_245_II_Mam16S	1C_240_245_I_12Sv5	1C_240_245_I_Mam16S	1D_235_240_12sV5	1D_235_240_mam16s	1D_235_240_II_12Sv5	1D_235_240_II_Mam16S	1D_235_240_I_12Sv5	1D_235_240_I_Mam16S	1D_265_270_12sV5	1D_265_270_mam16s	1D_270_275_12sV5	1D_270_275_mam16s	1D_345_350_12sV5	1D_345_350_mam16s	1E_350_355_12sV5	1E_350_355_mam16s	EB6_Mam16S	EB7_Mam16S	EB5_12sV5	EB5_mam16s	HCB10_A_12sV5	HCB10_A_mam16s	HCB10_B_12sV5	HCB10_B_mam16s	HCB11_A_12sV5	HCB11_A_mam16s	HCB11_B_12sV5	HCB11_B_mam16s	HCB12_A_12sV5	HCB12_A_mam16s	HCB12_B_12sV5	HCB12_B_mam16s	HCB13_A2_12Sv5	HCB13_A2_Mam16S	HCB13_A_12sV5	HCB13_A_mam16s	HCB13_B_12sV5	HCB13_B_mam16s	HCB14_A_12sV5	HCB14_A_mam16s	HCB14_B2_12Sv5	HCB14_B_12sV5
M02181:43:000000000-D0L60:1:1101:18545:1996_SUB_SUB	gcagaacccaacctccgagcagtacatgctaagacttcaccagtcaaagcgaactactatactcaattgatccaataacttgaccaacggaaca	Homo_sapiens	root	0	1350	0	5625	0	6373	0	3438	0	14537	0	11992	0	5530	0	676	0	2891	0	1345	2835	31510	0	9462	0	91	0	2575	0	6100	0	0	0	0	0	0	0	119	0	0	0	0	0	0	0	0
M02181:43:000000000-D0L60:1:1101:18306:2224_SUB_SUB	agggatatgaagcaccgccaggtcctttgagttttaagctgtggctcgtagtgttctggcgagcagttttgttgatttaactgttgaggtttagggctaa	Homo_sapiens	root	863	0	1511	0	3222	0	2698	0	8636	0	4490	0	2646	0	328	0	3091	0	1240	0	0	0	8242	0	29	0	2432	0	4147	0	0	0	0	0	0	0	44	0	0	0	0	0	44	0	1072	0
M02181:43:000000000-D0L60:1:1101:18529:1905_SUB_SUB	gcataaaaaaacctccgaatgattttaaccaagacacacaagtctaagtaaccaaatatcttattgacccaaacttctttttgatcaacggacca	Neotoma_floridana	Neotoma_floridana	0	2987	0	15919	0	17155	0	102	0	851	0	355	0	1370	0	3585	0	1578	0	458	0	0	0	0	0	1039	0	288	0	0	0	53	0	674	0	940	0	3529	0	937	0	1108	0	2159	0	0
M02181:43:000000000-D0L60:1:1101:17388:2092_SUB_SUB	gaataaaatatcctccgaaagactaaaatttagaccaacaagtcaaaattaaattacgtcaaaactgatccagaaatcttctgatcaatggacca	Chaetodipus	Chaetodipus	0	298	0	2026	0	3191	0	0	0	0	0	0	0	0	0	0	0	103	0	0	0	0	0	0	0	6072	0	4748	0	1495	0	3740	0	4342	0	3321	0	17308	0	2775	0	5059	0	3086	0	0
M02181:43:000000000-D0L60:1:1101:19115:2149_SUB_SUB	atggatgtaaagtaccgccaagtcctttgagttttaagctgtggccagtagttctcgggcaaataattttgttattgaattattagggtttagggctaa	Neotoma	Neotoma	2512	0	10948	0	18469	0	85	0	313	0	504	0	723	0	2603	0	1667	0	931	0	0	0	0	0	3059	0	1339	0	11	0	676	0	3634	0	1285	0	12688	0	544	0	3227	0	1592	0	1070	159
M02181:129:000000000-D2FNR:1:1101:13792:2042_SUB_SUB	atggatataaagtaccgccaagtcctttgagttttaagcgatggccagtagttctcaggcaaatgattttgttatttaatctttgaggtttagggctaa	Onychomys_arenicola	Onychomys_arenicola	0	0	0	0	0	0	0	0	0	0	0	0	0	0	0	0	0	0	0	0	0	0	0	0	0	0	0	0	669	0	0	0	0	0	0	0	0	0	0	0	0	0	0	0	0	0
M02181:43:000000000-D0L60:1:1101:19781:2165_SUB_SUB	gcacaaactaacctccgaatgattttagactagactccacaagtcaaagcaactataatcataaattgacccaaaaattttttgatcaacggaaca	Sylvilagus	Sylvilagus_floridanus	0	155	0	1593	0	1147	0	271	0	1860	0	2065	0	1174	0	1554	0	293	0	414	0	0	0	0	0	0	0	0	0	0	0	0	0	12	0	171	0	0	0	0	0	32	0	0	0	0
M02181:43:000000000-D0L60:1:1101:17348:2634_SUB_SUB	gaataaaaaaacctccgaaagattatagccaagacacacaagtccaagcacctataatccaattgacccaatttttgatcaacggacca	Onychomys	Onychomys_leucogaster	0	88	0	1150	0	1292	0	194	0	1602	0	2600	0	14	0	14	0	166	0	273	0	0	0	0	0	347	0	202	0	1558	0	1410	0	354	0	123	0	1614	0	462	0	583	0	180	0	0
M02181:43:000000000-D0L60:1:1101:15765:2626_SUB_SUB	gtgggtataaagcaccgccaagtcctttgagtttcaagctctggcttgtagttctctggcgagtaattttgttatggaattatttaagtttagggctaa	Sylvilagus	Sylvilagus	299	0	1264	0	1756	0	946	0	3209	0	1444	0	966	0	1403	0	944	0	859	0	0	0	0	0	0	0	0	0	0	0	0	0	0	0	700	0	11435	0	730	0	0	0	0	0	881	0
M02181:129:000000000-D2FNR:1:1101:16050:1907_SUB_SUB	atggatataaagtaccgccaagtcctttgagttttaagcgatggccagtagttctcaggcaaacgatttcgttatttaatcgttgaagtttagggctaa	Peromyscus	Peromyscus_pectoralis	0	0	0	0	0	0	0	0	0	0	0	0	0	0	0	0	0	0	0	0	0	0	0	0	0	0	0	0	0	0	1396	0	0	0	0	0	0	0	0	0	0	0	0	0	14190	1778
M02181:43:000000000-D0L60:1:1101:11552:4985_SUB_SUB	atggatataaagtaccgccaagtcctttgagttttaagcgatggccagtagttctcaggcaaatgattttgttattcaatctttgaggtttagggctaa	Onychomys_leucogaster	Onychomys_leucogaster	134	0	307	0	910	0	587	0	1674	0	719	0	0	0	0	0	0	0	0	0	0	0	0	0	2296	0	0	0	0	0	3822	0	1393	0	327	0	9094	0	2167	0	1235	0	0	0	27285	3077
M02181:43:000000000-D0L60:1:1101:12099:2881_SUB_SUB	gtacaaactaacctccgaatgataataatctagacattacatgtccaaattacaactcattaattgacccaaattattgatcaacggaaca	Ictidomys_tridecemlineatus	Ictidomys_tridecemlineatus	0	309	0	2013	0	2212	0	386	0	1464	0	2110	0	717	0	1697	0	0	0	0	0	0	0	0	0	0	0	0	0	0	0	0	0	0	0	0	0	0	0	0	0	0	0	0	0	0
M02181:43:000000000-D0L60:1:1101:23121:3474_SUB_SUB	acggatataaagtaccgccaagtcctttgagttttaagcgatggccagtagttctcaggcaaatgattttgttatttaatctttaaggtttagggctaa	Peromyscus	Peromyscus	86	0	274	0	846	0	556	0	1287	0	1347	0	155	0	79	0	1013	0	1364	0	0	0	0	0	0	0	0	0	0	0	0	0	0	0	0	0	4908	0	0	0	0	0	1353	0	0	0
M02181:136:000000000-D2G9B:1:1101:12148:2001_SUB_SUB	gaataaaacaacctccgagtgatttaaatctagactaactagtcgaaagtactacatcacttattgatccaaaaacttgatcaacggaaca	Panthera_onca	Felidae	0	0	0	0	0	0	0	0	0	0	0	0	0	0	0	0	0	0	0	0	0	0	0	0	0	0	0	0	0	0	0	0	0	0	0	0	0	0	0	0	0	0	0	0	0	0
M02181:276:000000000-C39RN:1:1101:13439:2088_SUB_SUB	gaataaaacaacctccgagtgatttaaatctagactaactagtcgaaagtattacatcacttattgatccaaaaacttgatcaacggaaca	Panthera_onca	Felidae	0	0	0	0	0	0	0	0	0	0	0	0	0	0	0	0	0	0	0	0	0	0	0	0	0	0	0	0	0	0	0	0	0	0	0	0	0	0	0	0	0	0	0	0	0	0
M02181:43:000000000-D0L60:1:1101:15430:1960_SUB_SUB	gaataacacatcctccgaaagacctagacctagaccaacaagtcaaagttaatctacgtcaactatgatccagttattctgatcaatggacca	NA (best_similarity_below_95%)	NA (best_similarity_below_95%)	0	0	0	0	0	0	0	51	0	1528	0	415	0	0	0	0	0	0	0	0	0	0	0	0	0	0	0	0	0	0	0	0	0	0	0	0	0	0	0	0	0	0	0	0	0	0
M02181:276:000000000-C39RN:1:1101:19281:2085_SUB_SUB	atggatataaagtaccaccaagtcctttgagttttaagcgatggccagtagttctcaggcaaatgattttgttattcaatctttgaggtttagggctaa	Onychomys_leucogaster	Onychomys_leucogaster	0	0	0	0	0	0	0	0	0	0	0	0	0	0	0	0	0	0	0	0	0	0	0	0	0	0	0	0	0	0	0	0	0	0	0	0	0	0	0	0	0	0	0	0	0	0
M02181:43:000000000-D0L60:1:1101:21480:3202_SUB_SUB	gaacaaaaaatcctccgaatgattttaaccaagacccacaagtcaaagttccaaaaaaatcaaattgacccaatttatttgatcaacggacca	Microtus	Microtus_ochrogaster	0	382	0	2327	0	3282	0	357	0	3531	0	2279	0	0	0	0	0	780	0	277	0	0	0	0	0	0	0	0	0	0	0	0	0	0	0	0	0	0	0	0	0	0	0	0	0	0
M02181:172:000000000-BHR3V:1:1101:16134:2401_SUB_SUB	aagggtataaagcaccgccaagtcctttgagtttcgggctgttgccggtagtactctggcgaataattttgtttctgtaattatttgtgtttagggctaa	Capra	Capra_hircus	0	0	0	0	0	0	0	0	0	0	0	0	0	0	0	0	0	0	0	0	0	0	0	0	0	0	0	0	0	0	0	0	0	0	0	0	5394	0	647	0	0	0	0	0	600	68
M02181:43:000000000-D0L60:1:1101:13814:2852_SUB_SUB	gcataaaaaaacctccgaaggacaaatatcaagaccaacaagtctaagttactaaagtccaaatattgacccagaatcctaattctgatcaatgaacca	NA (no_blast_match)	NA (no_blast_match)	0	132	0	220	0	1167	0	1362	0	7892	0	5993	0	0	0	24	0	0	0	0	0	0	0	0	0	0	0	0	0	0	0	0	0	70	0	31	0	410	0	0	0	0	0	0	0	0
M02181:43:000000000-D0L60:1:1101:15198:2008_SUB_SUB	aggggtataaagcaccgccaagtcctttgagttttaggccattgctagtagtactctggcgaatattcttgtttgttgaatatttatgtttagggctaa	Ictidomys_tridecemlineatus	Ictidomys_tridecemlineatus	291	0	880	0	1250	0	989	0	1912	0	542	0	376	0	1072	0	0	0	0	0	0	0	0	0	0	0	0	0	0	0	0	0	0	0	0	0	0	0	0	0	0	0	0	0	0	0
M02181:43:000000000-D0L60:1:1101:14753:2220_SUB_SUB	gcaaaaaccaacctccgaatgattaaagcctagactcaacaagtcaaagcattagaaatcataaattgacccaaatccttttgatcaacggaaca	Lepus_townsendii	Lepus_townsendii	0	180	0	1554	0	535	0	615	0	3906	0	5837	0	335	0	758	0	200	0	163	0	0	0	0	0	0	0	0	0	0	0	0	0	0	0	0	0	0	0	0	0	0	0	18	0	0
M02181:43:000000000-D0L60:1:1101:16162:2618_SUB_SUB	atggatataaagtaccgccaagtcctttgagttttaagctgtggccagtagttctcaggcaaatatttttgttagaaaaaattattgaggtttagggctaa	Microtus	Microtus_ochrogaster	258	0	1424	0	1342	0	600	0	2390	0	1836	0	0	0	0	0	457	0	613	0	0	0	0	0	0	0	0	0	0	0	32	0	0	0	84	0	0	0	0	0	127	0	0	0	0	0
M02181:43:000000000-D0L60:1:1101:20122:2318_SUB_SUB	gtgggtttggggcaccgccaagtccttagagttttaagcgttagtgctcgtagttctcgggcggatgctttagtaggtgtaagcatcaagatttagggccag	Passeriformes	Passeriformes	170	0	1172	0	992	0	28	0	1425	0	418	0	36	0	0	0	21	0	49	0	0	0	0	0	0	0	0	0	0	0	0	0	0	0	0	0	0	0	0	0	0	0	0	0	0	0
M02181:43:000000000-D0L60:1:1101:15985:2111_SUB_SUB	gtgggtttagggcaccgccaagtccttagagttttaagcgtttgtgctcgtagttctcaggcggatacgtgagtatattagtatcaagatttagggccag	Meleagris_gallopavo	Meleagris_gallopavo	0	0	0	0	0	0	38	0	329	0	90	0	0	0	0	0	0	0	0	0	0	0	0	0	0	0	0	0	0	0	0	0	0	0	0	0	0	0	0	0	0	0	0	0	0	0
M02181:276:000000000-C39RN:1:1101:24078:6281_SUB_SUB	gaataaaaaaacctccgaataattttagccaagacatacaagtccaagcattttaaatttaattgacccaaaacctttttgatcaacggacca	Peromyscus	Peromyscus_attwateri	0	0	0	0	0	0	0	0	0	97	0	0	0	0	0	0	0	0	0	0	0	0	0	0	0	0	0	0	0	0	0	0	0	0	0	34	0	1562	0	318	0	0	0	29	0	0
M02181:43:000000000-D0L60:1:1101:16784:2473_SUB_SUB	gtacaaaaaaacctccgaaagactgatatacagacctacaagtcgatattaatataagtctaaattgacccagtaatctgatcaatggacca	NA (no_blast_match)	NA (no_blast_match)	0	0	0	0	0	0	0	25	0	228	0	0	0	18	0	15	0	0	0	63	0	0	0	0	0	0	0	41	0	35	0	0	0	0	0	0	0	0	0	0	0	0	0	0	0	0
M02181:43:000000000-D0L60:1:1101:13596:2090_SUB_SUB	gcacaaatcaacctccgaaagactattttctagacctacaagtcgaaaatactaaagtctaatttgatccagcaaactgatcaatggacca	NA (no_blast_match)	NA (no_blast_match)	0	1499	0	5969	0	11684	0	0	0	0	0	0	0	0	0	0	0	0	0	0	0	0	0	0	0	0	0	0	0	0	0	0	0	0	0	0	0	0	0	0	0	0	0	0	0	0
M02181:172:000000000-BHR3V:1:1101:17524:2382_SUB_SUB	gaataaaatatcctccgaaagactgaaatttagaccaacaagtcaaaattaaattacgtcaagactgatccagaagtcttctgatcaatggacca	Chaetodipus	Chaetodipus_hispidus	0	0	0	0	0	0	0	0	0	0	0	0	0	0	0	0	0	0	0	0	0	0	0	0	0	0	0	0	0	0	0	0	0	0	0	0	0	13198	0	0	0	0	0	0	0	0
M02181:276:000000000-C39RN:1:1101:10914:12812_SUB_SUB	atggatataaagtaccgccaagtcctttgagttttaagcggtggccagtagttctcaggcaaactatttcgttatttaatagttgaagtttagggctaa	Peromyscus	Peromyscus_attwateri	0	0	0	0	121	0	0	0	169	0	49	0	0	0	0	0	0	0	0	0	0	0	0	0	12	0	0	0	33	0	0	0	0	0	0	0	8071	0	803	0	14	0	104	0	0	0
M02181:43:000000000-D0L60:1:1101:13943:2403_SUB_SUB	aaggatataaggcaccgccaagtcctttgagttttaagcgattgctagtagtactctggcgaataactttgtttataattttttatgtttagggctaa	Myotis	Myotis	11	0	0	0	0	0	0	0	0	0	0	0	0	0	0	0	0	0	0	0	0	0	0	0	0	0	0	0	0	0	0	0	0	0	0	0	0	0	0	0	0	0	20	0	0	0
M02181:129:000000000-D2FNR:1:1101:16579:1963_SUB_SUB	gtggatataaagtaccgccaagtcctttgagttttaagcggtggccagtagttctcaggcaaataactttgtttttaagttattgtggtttagggctaa	Sigmodon	Sigmodon_hispidus	0	0	0	0	0	0	0	0	0	0	0	0	0	0	0	0	0	0	0	0	0	0	0	0	154	0	46	0	0	0	0	0	0	0	0	0	0	0	0	0	0	0	0	0	0	0
M02181:43:000000000-D0L60:1:1101:24038:5431_SUB_SUB	gaataaaaaaacctccgaacgattatagccaagacacacaagtctaagcacctggatccaattgacccaatttttttgatcaacggacca	Peromyscus	Peromyscus_maniculatus_bairdii	0	39	0	305	0	0	0	225	0	1138	0	677	0	107	0	68	0	341	0	0	0	0	0	0	0	0	0	0	0	0	0	0	0	0	0	0	0	0	0	0	0	0	0	1161	0	0
M02181:134:000000000-D2G7U:1:1101:11561:2683_SUB_SUB	gaataaaaaaacctccgaatgattttagccaagacacacaagtctaagcattctaaatctaattgacccaaaacctcttttgatcaacggaccc	Peromyscus	Peromyscus_pectoralis	0	0	0	0	0	0	0	0	0	0	0	0	0	0	0	0	0	0	0	0	0	0	0	0	0	0	0	0	0	0	0	227	0	0	0	0	0	204	0	68	0	0	0	0	0	0
M02181:172:000000000-BHR3V:1:1101:13605:2201_SUB_SUB	agggatgtaaagcaccgccaagtcctttgagttttaagctgttgctagtagttctctggcaaataattttgttacgttaattatttatgtttagggctag	Procyon_lotor	Procyon_lotor	0	0	0	0	0	0	0	0	0	0	0	0	0	0	0	0	0	0	0	0	0	0	0	0	0	0	0	0	0	0	0	0	0	0	0	0	0	0	0	0	0	0	0	0	0	0
M02181:43:000000000-D0L60:1:1101:23700:4034_SUB_SUB	gtacaaaaaaacctccgaaagactgatatacagacttacaagtcgatattaatataagtctaaattgacccaggaatctgatcaatggacca	NA (no_blast_match)	NA (no_blast_match)	0	43	0	197	0	213	0	45	0	171	0	556	0	0	0	24	0	136	0	0	0	0	0	0	0	368	0	0	0	0	0	141	0	10	0	178	0	119	0	0	0	0	0	0	0	0
M02181:134:000000000-D2G7U:1:1101:15508:1850_SUB_SUB	gaataaaataacctccgagtgatacaaacctagactaaccagtcgaagtaccattatcacttattgatccaaaacattttttgatcaacggaaca	Procyon_lotor	Procyon_lotor	0	0	0	0	0	0	0	0	0	0	0	0	0	0	0	0	0	0	0	0	0	0	0	0	0	0	0	0	0	0	0	0	0	0	0	0	0	0	0	0	0	0	0	0	0	0
M02181:276:000000000-C39RN:1:1101:15302:2351_SUB_SUB	gtgggtttagggtaccgccaagtccttagagttttaagcgtttgtgctcgtagttctcaggcagatgtttttgtaggagagaaacatcaagatttagggctag	Strigops_habroptila	Strigops_habroptila	0	0	0	0	0	0	0	0	0	0	0	0	0	0	0	0	0	0	0	0	0	0	0	0	0	0	0	0	0	0	0	0	0	0	0	0	0	0	0	0	0	0	0	0	0	0
M02181:43:000000000-D0L60:1:1101:16951:3386_SUB_SUB	gtgggtgtagagcaccgccaagtcctttgagttttaagctattgctcgtagtactccggcggaaagatcaaagtttatggctag	Ambystoma	Ambystoma	29	0	479	0	1290	0	206	0	1773	0	0	0	640	0	270	0	246	0	320	0	0	0	0	0	0	0	0	0	0	0	0	0	0	0	0	0	0	0	0	0	0	0	0	0	0	0
M02181:276:000000000-C39RN:1:1101:13334:2169_SUB_SUB	atggatataaagtaccgccaagtcctttgagttttaagctgtggccagtagttctcaggcaaatatttttgtttgataattattgaagtttagggctaa	Synaptomys	Arvicolinae	0	0	0	0	0	0	0	0	0	0	0	0	0	0	0	0	0	0	0	0	0	0	0	0	0	0	0	0	0	0	0	0	0	0	0	0	0	0	0	0	0	0	0	0	0	0
M02181:43:000000000-D0L60:1:1101:21454:2572_SUB_SUB	gaacaaaaaatcctccgaatgattttaaccaagacccacaagtcaaagttccaaaaaatcaaattgacccaatttatttgatcaacggacca	Microtus	Microtus_ochrogaster	0	0	0	0	0	0	0	0	0	0	0	0	0	0	0	0	0	0	0	367	0	0	0	0	0	0	0	0	0	0	0	0	0	36	0	0	0	0	0	0	0	37	0	0	0	0
M02181:134:000000000-D2G7U:1:1101:17835:1875_SUB_SUB	gaataaactaacctccgaatgataataatctagacactacatgtccaaattacaattcattaattgacccaaattattgatcaacggaaca	Cynomys	Cynomys	0	0	0	0	0	0	0	0	0	0	0	0	0	0	0	0	0	0	0	0	0	0	0	0	0	0	0	0	0	0	0	0	0	0	0	0	0	0	0	0	0	0	0	0	0	0
M02181:276:000000000-C39RN:1:1101:16570:2045_SUB_SUB	gcacaagacaacctccgaacgattttagccaagaccaacaagtcaaagcgacaatgatctaattgacccaatttttgatcaacggacca	Synaptomys	Synaptomys_cooperi	0	0	0	0	0	0	0	0	0	0	0	0	0	0	0	0	0	0	0	0	0	0	0	0	0	0	0	0	0	0	0	0	0	0	0	0	0	0	0	0	0	0	0	0	0	0
M02181:129:000000000-D2FNR:1:1101:13131:1978_SUB_SUB	ctgggtgggacaccgtcaaatcctttgggttttaagcattgctcgtagttccctggcgctgataggtgtaaattaattgtttacggctag	Rana_berlandieri	Pantherana	0	0	0	0	0	0	0	0	0	0	0	0	0	0	0	0	0	0	0	0	0	0	0	0	0	0	0	0	0	0	0	0	0	0	0	0	0	0	0	0	0	0	0	0	0	0
M02181:276:000000000-C39RN:1:1102:24029:12726_SUB_SUB	gtgggtttagggcaccgccaagtccttagagttttaagcgtttgtgctcgtagttctcgggcggatacgttggtattgggggtatctggatttagggctag	Colinus_virginianus	Colinus	0	0	87	0	0	0	0	0	0	0	0	0	0	0	0	0	0	0	0	0	0	0	0	0	0	0	0	0	0	0	0	0	0	0	0	0	0	0	0	0	0	0	335	0	0	0
M02181:134:000000000-D2G7U:1:1101:18550:1899_SUB_SUB	gcataaaaaaacctccgaatgattttaaccaagacctacaagtctaagtaactaaatatcttattgacccaaaactttttgatcaacggacca	Neotoma_micropus	Neotoma_micropus	0	0	0	0	0	0	0	0	0	0	0	0	0	0	0	0	0	0	0	0	0	0	0	0	0	0	0	0	0	0	0	0	0	0	0	0	0	0	0	0	0	0	0	0	0	0
M02181:43:000000000-D0L60:1:1101:19405:2625_SUB_SUB	agggatataaagcaccgccaagtcctttgagttttaagctattgctagtagtcctctggcgaattattttgttgtaaaattatctatgtttagggctaa	Canis_lupus	Canis_lupus	537	0	1866	0	3820	0	12	0	0	0	89	0	0	0	33	0	0	0	0	0	0	0	0	0	0	0	0	0	0	0	0	0	0	0	0	0	0	0	0	0	0	0	0	0	0	0
M02181:43:000000000-D0L60:1:1101:19249:2864_SUB_SUB	atggatataaagtaccgccaagtcctttgagttttaagctgtggctagtagttctcaggcaaatatttttgttttagaattactgaagtttagggctaa	Microtus	Microtus	33	0	82	0	198	0	0	0	0	0	0	0	0	0	0	0	0	0	0	0	0	0	0	0	0	0	0	0	0	0	0	0	0	0	0	0	0	0	0	0	39	0	0	0	0	0
M02181:43:000000000-D0L60:1:1101:14706:2146_SUB_SUB	atataaaaaaactcccgagtgattaaaatttagacccacaagtcaaaatacaacatcacttattgatccaatagtttttgatcaacggaaca	Canis_latrans	Canis_latrans	0	574	0	3093	0	2655	0	0	0	0	0	58	0	0	0	50	0	0	0	0	0	0	0	0	0	0	0	0	0	0	0	0	0	0	0	0	0	0	0	0	0	0	0	0	0	0
M02181:134:000000000-D2G7U:1:1101:7309:8273_SUB_SUB	gcaaaaaccaacctccgaatgatttaagcctagacccaacaagtcaaagcattgaaaatcataaattgacccaaatcctttttgatcaacggaaca	Lepus	Lepus	0	0	0	0	0	0	0	0	0	0	0	0	0	0	0	0	0	0	0	0	0	0	0	0	0	0	0	0	0	0	0	0	0	0	0	0	0	0	0	0	0	39	0	0	0	0
M02181:43:000000000-D0L60:1:1101:19914:3129_SUB_SUB	gtacaaaaaaccctccgagtgattttaatctagacaaaccagtcaaaataaccataacatcacttattgatccaaaattttgatcaacggaaca	Sus_scrofa	Sus_scrofa	0	0	0	0	0	0	0	15	0	0	0	50	0	0	0	0	0	0	0	0	0	0	0	0	0	0	0	0	0	0	0	0	0	0	0	0	0	0	0	0	0	0	0	0	0	0
M02181:43:000000000-D0L60:1:1101:11974:2347_SUB_SUB	gtgggtgtagagcaccgccaagtcctttgagttttaagctattgctcgtagtactccggcggaaagatcaaagtttacggctag	Ambystoma	Ambystoma	0	0	0	0	0	0	305	0	2284	0	3180	0	0	0	0	0	0	0	296	0	0	0	0	0	0	0	0	0	0	0	0	0	0	0	0	0	0	0	0	0	0	0	0	0	0	0
M02181:43:000000000-D0L60:1:1101:14260:2052_SUB_SUB	gtgggtttggggcaccgccaagtccttagagttttaagcgtttgtgctcgtagtcctcaggcggatattctagtagggttgaatatcaagatttagggctaa	Bartramia_longicauda	Bartramia_longicauda	237	0	2334	0	1549	0	0	0	0	0	0	0	0	0	0	0	206	0	0	0	0	0	0	0	0	0	0	0	0	0	0	0	0	0	0	0	0	0	0	0	0	0	0	0	0	0
M02181:43:000000000-D0L60:1:1101:7096:10441_SUB_SUB	gtgggtttgggacaccgccaagtccttagagttttaagcgttagtgctcgtagttctcgggcggatgctttagtaggtgtaagcatcaagatttagggccag	Passeriformes	Passeriformes	0	0	0	0	0	0	0	0	0	0	0	0	0	0	15	0	0	0	0	0	0	0	0	0	0	0	0	0	0	0	0	0	0	0	0	0	0	0	0	0	0	0	0	0	0	0
M02181:43:000000000-D0L60:1:1101:14512:2099_SUB_SUB	gcacaaaaaaacctccgaaagactattttctagacttacaagtcaacaatacacacaagtcttatttgatccagaaaactgatcgatggacca	NA (no_blast_match)	NA (no_blast_match)	0	343	0	2749	0	3221	0	0	0	0	0	0	0	0	0	0	0	0	0	0	0	0	0	0	0	0	0	0	0	0	0	0	0	0	0	0	0	0	0	0	0	0	0	0	0	0
M02181:134:000000000-D2G7U:1:1101:12150:4901_SUB_SUB	gcaaaaaccaacctccgaatgattgaagcctagacccaacaagtcaaagcattaaaaatcataaattgacccaaatcctttttgatcaacggaaca	Lepus_californicus	Lepus_californicus	0	0	0	0	0	0	0	0	0	0	0	0	0	0	0	0	0	0	0	0	0	0	0	0	0	0	0	0	0	13	0	0	0	0	0	0	0	0	0	0	0	0	0	0	0	0
M02181:129:000000000-D2FNR:1:1101:20106:2037_SUB_SUB	atggatataaagtaccgccaagtcctttgagttttaagctgtggccagtagtcctcgggcaaataattttgttattaaatcattagggtttaaggctaa	Neotoma	Neotoma	0	0	0	0	0	0	0	0	0	0	0	0	0	0	0	0	0	0	0	0	0	0	0	0	0	0	0	0	0	0	0	0	0	0	0	0	0	0	0	0	0	0	0	0	0	0
M02181:43:000000000-D0L60:1:1101:21849:2998_SUB_SUB	gaataaatcaacctccgaatgattttaactaagacctacaagtcaaagttctaaaaatccaattgacccaatttatttgatcaacggacca	NA (best_similarity_below_95%)	NA (best_similarity_below_95%)	0	43	0	370	0	343	0	0	0	49	0	70	0	0	0	0	0	0	0	0	0	0	0	0	0	0	0	0	0	0	0	0	0	0	0	0	0	0	0	0	0	14	0	0	0	0
M02181:43:000000000-D0L60:1:1101:13105:8188_SUB_SUB	gcataaaaaaacctccgaatgattttaactcagactcacaagtctaagtaactaagtatctcattgacccaaaactttttgatcaacggacca	Neotoma_leucodon	Neotoma_leucodon	0	21	0	86	0	0	0	0	0	0	0	0	0	0	0	0	0	0	0	0	0	0	0	0	0	0	0	0	0	0	0	0	0	0	0	1739	0	0	0	0	0	0	0	0	0	0
M02181:172:000000000-BHR3V:1:1101:13389:8231_SUB_SUB	gtgggtttgggacaccgccaagtccttagagttttaagcgtttgtgctcgtagttctcgggcggatgctcaggtagcatagagcatcaagatttagggccag	Corvus	Corvidae	0	0	0	0	0	0	0	0	0	0	0	0	0	0	0	0	0	0	0	0	0	0	0	0	0	0	0	0	0	0	0	0	0	0	0	0	0	0	0	0	0	0	0	0	0	0
M02181:172:000000000-BHR3V:1:1101:14224:3375_SUB_SUB	aagggtataaagcaccgccaagtcctttgagttttaagctgttgctagtagtactctggcgaataattttgtttgtgtaattacctatgtttagggctaa	Bos	Bos	0	0	0	0	0	0	0	0	0	0	0	0	0	0	0	0	0	0	0	0	0	0	0	0	0	0	0	0	0	0	0	0	0	0	0	0	0	0	0	0	0	0	0	0	0	0
M02181:129:000000000-D2FNR:1:1101:15954:2052_SUB_SUB	atggatataaagtaccgccaagtcctttgagttttaagcggtagccagtagttctcaggcaaatgattttgttatttaatctttaaggtttagggctaa	Peromyscus	Peromyscus_leucopus	0	0	0	0	0	0	0	0	0	0	0	0	0	0	0	0	0	0	0	0	0	0	0	0	0	0	1106	0	0	0	0	0	0	0	0	0	0	0	0	0	0	0	0	0	0	0
M02181:43:000000000-D0L60:1:1101:16556:2917_SUB_SUB	atggatgtaaagtaccgccaagtcctttgagttttaagctgtggccagtagttctcgggcaaataattttgttattaaattattagggtttagggctaa	Neotoma	Neotoma	0	0	0	0	0	0	75	0	301	0	0	0	0	0	0	0	0	0	0	0	0	0	0	0	0	0	0	0	0	0	0	0	0	0	1775	0	0	0	0	0	0	0	0	0	0	0
M02181:276:000000000-C39RN:1:1101:20328:2798_SUB_SUB	gtgggtttagggtaccgccaagtccttagagttttaagcgtttgtgctcgtagttctcaggcggatgtttttgtaggaaagaaacatcaagatttagggctag	Strigops_habroptila	Strigops_habroptila	0	0	0	0	0	0	0	0	0	0	0	0	0	0	0	0	0	0	0	0	0	0	0	0	0	0	0	0	0	0	0	0	0	0	0	0	0	0	0	0	0	0	0	0	0	0
M02181:172:000000000-BHR3V:1:1101:19360:2341_SUB_SUB	atataaaaaaactcccgagtgattaaaattagacccacaagtcaaaatacaacatcacttattgatccaataattttgatcaacggaaca	Canis_lupus	Canis	0	0	0	0	0	0	0	0	0	0	0	0	0	0	0	0	0	0	0	0	0	0	0	0	0	0	0	0	0	0	0	0	0	0	0	0	0	0	0	0	0	0	0	0	0	0
M02181:43:000000000-D0L60:1:1101:9354:6260_SUB_SUB	gtgggtttagggcaccgccaagtccttagagttttaagcgtttgtgctcgtagttctcaggcggatataggggtatatagatatctgaattaagggccag	Tympanuchus	Tympanuchus	50	0	385	0	979	0	332	0	1164	0	752	0	11	0	0	0	183	0	51	0	0	0	0	0	0	0	0	0	0	0	0	0	0	0	0	0	0	0	0	0	0	0	0	0	0	0
M02181:276:000000000-C39RN:1:1101:14671:4110_SUB_SUB	aggggtgtaaagcaccgccaagtcctttgagttttaggctattgctagtagtactctggcgaatattcttgtttgttgaatatttatgtttagggctaa	Cynomys	Cynomys_ludovicianus	0	0	0	0	0	0	0	0	0	0	324	0	0	0	0	0	0	0	0	0	0	0	0	0	0	0	0	0	0	0	0	0	0	0	0	0	0	0	0	0	0	0	0	0	0	0
M02181:134:000000000-D2G7U:1:1101:13921:1876_SUB_SUB	gaataaaatatcctccgaaagactaaaatttagaccaacaagtcaaaattaaattacgtcaaaactgatccagaagtcttctgatcaatggacca	Chaetodipus	Chaetodipus	0	0	0	0	0	0	0	0	0	0	0	0	0	0	0	0	0	0	0	0	0	0	0	0	0	0	0	0	0	0	0	0	0	0	0	0	0	0	0	0	0	0	0	0	0	0
M02181:276:000000000-C39RN:1:1101:24085:6353_SUB_SUB	gtggatatggggtaccgtcaagtcctttgggttttaagcttggctcgtagttccctggcgatttgggtgtgagtaaaagtttacggctag	Anaxyrus_woodhousii	Anaxyrus_woodhousii	0	0	0	0	57	0	44	0	1167	0	165	0	0	0	0	0	0	0	0	0	0	0	0	0	0	0	0	0	0	0	0	0	0	0	0	0	0	0	0	0	0	0	0	0	0	0
M02181:172:000000000-BHR3V:1:1101:19962:3151_SUB_SUB	gaataaaagatcctccgagcgattttaaagataagaccaacaagtcaaatcaacgtatcgcttattgatccaaaaatttgatcaacggaaca	NA (best_similarity_below_95%)	NA (best_similarity_below_95%)	0	0	0	0	0	0	0	0	0	0	0	0	0	0	0	0	0	0	0	0	0	0	0	0	0	0	0	0	0	0	0	0	0	0	0	0	0	0	0	0	0	0	0	0	0	0
M02181:129:000000000-D2FNR:1:1101:20121:2408_SUB_SUB	gcgggtataaagcaccgccaagtcctttgagttttaagctctggcttgtagttctctggcgaataattttgttaggaaattatctaagtttagggctaa	Lepus_californicus	Lepus_californicus	0	0	0	0	0	0	0	0	0	0	0	0	0	0	0	0	0	0	0	0	0	0	0	0	0	0	0	0	0	0	0	0	0	0	0	0	0	0	0	0	0	0	0	0	0	0
M02181:172:000000000-BHR3V:1:1101:18925:2139_SUB_SUB	gaataaaaaaacctccgaacgattatagccaagacacacaagtctaagcacctagatccaattgacccaattttttgatcaacggacca	Peromyscus	Peromyscus	0	0	0	0	0	0	0	0	0	0	0	0	0	0	0	0	0	0	0	0	0	0	0	0	0	0	0	0	0	0	0	0	0	0	0	0	0	3420	0	144	0	0	0	0	0	0
M02181:276:000000000-C39RN:1:1101:18069:3287_SUB_SUB	gaataacacatcctccgaaagacctagacctagaccaacaagtcaaagttaatctacgtcaactatgatccagttattttgatcaatggacca	NA (best_similarity_below_95%)	NA (best_similarity_below_95%)	0	0	0	0	0	0	0	0	0	0	0	0	0	0	0	0	0	0	0	0	0	0	0	0	0	0	0	0	0	0	0	0	0	0	0	0	0	0	0	0	0	0	0	0	0	0
M02181:276:000000000-C39RN:1:1101:11388:2627_SUB_SUB	atggatataaagtaccgccaagtcctttgagttttaagctatggccagtagttctcaggcaaatatttttgttagaaaaaattattgaggtttagggctaa	Microtus	Microtus_ochrogaster	0	0	0	0	0	0	0	0	0	0	0	0	0	0	0	0	0	0	0	0	0	0	0	0	0	0	0	0	0	0	0	0	0	0	0	0	0	0	0	0	0	0	0	0	0	0
M02181:172:000000000-BHR3V:1:1101:12796:2984_SUB_SUB	gaataaaaaaacctccgaacgattttagccaagacatacaagtctaagcacctaaaatccctattgacccaaaaatttttgatcaacggacca	NA (best_similarity_below_95%)	NA (best_similarity_below_95%)	0	0	0	0	0	0	0	0	0	0	0	0	0	0	0	0	0	0	0	0	0	0	0	0	0	0	0	0	0	0	0	0	0	0	0	0	0	0	0	0	0	0	0	0	0	0
M02181:43:000000000-D0L60:1:1101:24541:8061_SUB_SUB	gcataattcaacctcctaacaacctaagaccacacaagtctaagtgagttattacacatcgacccaataatttgataaacggagta	Homo_sapiens	root	0	0	0	0	0	0	0	23	0	113	0	215	0	27	0	0	0	0	0	0	0	0	0	0	0	0	0	0	0	15	0	0	0	0	0	0	0	0	0	0	0	0	0	0	0	0
M02181:129:000000000-D2FNR:1:1101:10139:5522_SUB_SUB	gtgggtttggggcaccgccaagtccttagagttttaagcgtttgtgctcgtagttctcgggcggatactctggtaaggtaagtatcaagatttagggccag	Buteo_swainsoni	Buteo_swainsoni	0	0	0	0	0	0	0	0	0	0	0	0	0	0	0	0	0	0	0	0	0	0	0	0	0	0	0	0	10	0	0	0	0	0	0	0	0	0	0	0	0	0	0	0	0	0
M02181:134:000000000-D2G7U:1:1101:11497:2289_SUB_SUB	gaacaaaacaacctccgagtgatttaaatctagactaaccagtcaaaatatagaatcacttattgatccaaactattgatcaacggaaca	Haringtonhippus_francisci	Haringtonhippus_francisci	0	0	0	0	0	0	0	0	0	0	0	0	0	0	0	0	0	0	0	0	0	0	0	0	0	0	0	0	0	0	0	0	0	0	0	0	0	0	0	0	0	0	0	0	0	0
M02181:43:000000000-D0L60:1:1101:15264:2017_SUB_SUB	atggatataaagcaccgccaagtcctttgagttttaagcttttgctagtagtactctggcgaataattttgtttgttaaattttttgggtttacggctaa	Tadarida_brasiliensis	Tadarida_brasiliensis	0	0	0	0	0	0	0	0	0	0	0	0	0	0	0	0	0	0	3075	0	0	0	0	0	0	0	0	0	0	0	0	0	0	0	0	0	0	0	0	0	0	0	0	0	0	12
M02181:172:000000000-BHR3V:1:1101:17446:2317_SUB_SUB	aggggtataaagcaccgccaagtcctttgagttttaagctattgctagtagtcctctggcgaattattttgttgtaaaattatctatgtttagggctaa	Canis	Canis	0	0	0	0	0	0	0	0	0	0	0	0	0	0	0	0	0	0	0	0	0	0	0	0	0	0	0	0	0	0	0	0	0	0	0	0	0	0	0	0	0	0	0	0	0	0
M02181:276:000000000-C39RN:1:1101:7229:8590_SUB_SUB	gcataacacaacctccacattgaaagaactttttctaagctgagatttacaaatttaagcatcagtattctgacatccattgacccaatatattgaacaacgaacca	Anaxyrus_woodhousii	Anaxyrus_woodhousii	0	0	0	0	0	0	0	0	0	170	0	61	0	0	0	0	0	0	0	0	0	0	0	0	0	0	0	0	0	0	0	0	0	0	0	0	0	0	0	0	0	0	0	0	0	0
M02181:276:000000000-C39RN:1:1101:17546:11888_SUB_SUB	atggatataaagcaccgccaagtcctttgagttttaagctgtagctagtagttctctggcggataagtttgttttatacttatctatgtttagggctac	NA (best_similarity_below_95%)	NA (best_similarity_below_95%)	0	0	50	0	0	0	0	0	0	0	31	0	0	0	0	0	0	0	0	0	0	0	0	0	0	0	10	0	0	0	355	0	46	0	119	0	265	0	132	0	0	0	0	0	106	37
M02181:43:000000000-D0L60:1:1101:15453:3813_SUB_SUB	gcgggtataaagcaccgccaagtcctttgagttttaagctctggcttgtagttctctggcgaataattttgttataaaattatttaggtttaaggctaa	Lepus_townsendii	Lepus_townsendii	53	0	217	0	525	0	133	0	479	0	338	0	0	0	49	0	0	0	20	0	0	0	0	0	0	0	0	0	0	0	0	0	0	0	0	0	0	0	0	0	0	0	0	0	0	0
M02181:276:000000000-C39RN:1:1101:17944:5119_SUB_SUB	gaacaaaaaatcctccgaacgattttaaagacaagacttacaagtcaaattatgatatcgcttattgatccaaaaaattgatcaacggaaca	Antilocapra_americana	Antilocapra_americana	0	0	0	0	0	0	0	0	0	76	0	145	0	0	0	0	0	0	0	0	0	0	0	0	0	0	0	0	0	0	0	0	0	0	0	0	0	0	0	0	0	0	0	0	0	0
M02181:43:000000000-D0L60:1:1101:23088:4652_SUB_SUB	gtgggtttggggcaccgccaagtccttagagttttaagcgtttgtgctcgtagttctcgggcggatgttttggtgggctaaacatcaagatttagggctgg	Onychoprion	Onychoprion	0	0	0	0	0	0	42	0	0	0	0	0	73	0	0	0	0	0	0	0	0	0	0	0	0	0	0	0	0	0	0	0	0	0	0	0	0	0	0	0	0	0	0	0	0	0
M02181:43:000000000-D0L60:1:1101:19126:1955_SUB_SUB	acacaaaacaacttccgagtgattttagcttagacctactagtcaaagcaacaaaatcatttattgatccaatagtattgatcaacggaaca	Tadarida_brasiliensis	Tadarida_brasiliensis	0	0	0	0	0	0	0	0	0	0	0	0	0	0	0	0	0	0	0	2484	0	0	0	0	0	0	0	0	0	0	0	0	0	0	0	0	0	0	0	0	0	0	0	0	0	0
M02181:129:000000000-D2FNR:1:1101:19448:1983_SUB_SUB	gtgggtttggggcaccgccaagtcctttgggttttaagctggcgctcgtagttcccaggcggagtttgatgtaattagtcaatgtttaaggctag	Scaphiopus	Scaphiopus	0	0	0	0	0	0	0	0	0	0	0	0	0	0	0	0	0	0	0	0	0	0	0	0	0	0	0	0	0	0	0	0	0	0	0	0	0	0	0	0	0	0	0	0	0	0
M02181:172:000000000-BHR3V:1:1101:11518:3529_SUB_SUB	gaataaaaaaacctccgaacgattatagccaagacacacaagtctaagcacctggatccaattgacccaattttttgatcaacggacca	Peromyscus	Peromyscus	0	0	0	0	0	0	0	0	0	0	0	0	0	0	0	0	0	0	0	0	0	0	0	0	0	0	0	0	0	0	0	0	0	0	0	0	0	0	0	0	0	0	0	0	0	0
M02181:276:000000000-C39RN:1:1101:20476:8568_SUB_SUB	gtacaaaaaaacctccgaaagactgatatacagacttacaggtcgatattaacataagtctcaattgacccagaaatctgatcaatggacca	NA (best_similarity_below_95%)	NA (best_similarity_below_95%)	0	0	0	0	0	0	0	0	0	91	0	0	0	0	0	29	0	0	0	11	0	0	0	0	0	0	0	0	0	0	0	0	0	0	0	153	0	0	0	0	0	0	0	0	0	0
M02181:276:000000000-C39RN:1:1101:19289:10122_SUB_SUB	agggatgtaaagcaccgccaagtcctttgagttttaggctgttgctagtagtactctggcgaatagctttgttgtggtgagctattttagtttagggctaa	Equus lambei/scotti/caballus	Equus	0	0	0	0	142	0	49	0	291	0	135	0	0	0	0	0	0	0	0	0	0	0	0	0	0	0	0	0	0	0	0	0	0	0	0	0	0	0	0	0	0	0	0	0	0	0
M02181:134:000000000-D2G7U:1:1101:16474:1811_SUB_SUB	gaataagatatcctccgaaagactaaaatttagaccaacaagtcaaaattaaattacgtcaaaactgatccagaaatcttctgatcaatggacca	Chaetodipus	Chaetodipus	0	0	0	0	0	0	0	0	0	0	0	0	0	0	0	0	0	0	0	0	0	0	0	0	0	0	0	0	0	0	0	1923	0	0	0	0	0	0	0	0	0	0	0	0	0	0
M02181:172:000000000-BHR3V:1:1101:20135:5921_SUB_SUB	gaacaagagatcctccgagcgattttaaagactagacttacaagtcaaatcaaattatcgcttattgatccaaaaaacttgatcaacggaaca	Capra	Capra	0	0	0	0	0	0	0	0	0	0	0	0	0	0	0	0	0	0	0	0	0	0	0	0	0	0	0	0	0	0	0	0	0	0	0	0	0	918	0	86	0	0	0	0	0	0
M02181:276:000000000-C39RN:1:1101:17611:3028_SUB_SUB	gtgggtttgggacaccgccaagtccttagagttttaagcgttggtgctcgtagttctcgggcggatgctttagtaggtgtaagcatcaagatttagggccag	Passeriformes	Passeriformes	0	0	0	0	0	0	0	0	0	0	0	0	0	0	0	0	0	0	0	0	0	0	0	0	0	0	0	0	0	0	0	0	0	0	0	0	0	0	0	0	0	0	0	0	0	0
M02181:43:000000000-D0L60:1:1101:24732:4829_SUB_SUB	gaataaaatatcctccgaaagactaaaatttagaccaacaagtcaaaattaaattatgtcaaaactgatccagaaatattctgatcaatggacca	NA (best_similarity_below_95%)	NA (best_similarity_below_95%)	0	0	0	0	0	0	0	117	0	1346	0	745	0	0	0	0	0	0	0	0	0	0	0	0	0	0	0	0	0	0	0	0	0	0	0	0	0	0	0	0	0	0	0	0	0	0
M02181:134:000000000-D2G7U:1:1101:18988:1893_SUB_SUB	gaataaaaaaacctccgaaagattatagccaagacacacaagtctaagcacctaaatccaattgacccaatttttttgatcaacggacca	Peromyscus	Peromyscus_leucopus	0	0	0	0	0	0	0	0	0	0	0	0	0	0	0	0	0	0	0	0	0	0	0	0	0	0	0	0	0	0	0	0	0	0	0	0	0	0	0	0	0	0	0	0	0	0
M02181:172:000000000-BHR3V:1:1101:16934:3074_SUB_SUB	atggatataaagtaccgccaagtcctttgagttttaagcggtggccagtagttctcaggcaaacaattttgttattcaattgttgaagtttagggctaa	Peromyscus	Peromyscus	0	0	0	0	0	0	0	0	0	0	0	0	0	0	0	0	0	0	0	0	0	0	0	0	0	0	0	0	0	0	0	0	0	0	0	0	0	0	0	0	0	0	0	0	0	0
M02181:43:000000000-D0L60:1:1101:13540:2754_SUB_SUB	atggatttaaggcaccgccaagtcctttgagtttctagcccttgctggtagtactctggcgaataattttgtttataatcttctgtgtttatggctaa	Eptesicus_fuscus	Eptesicus_fuscus	56	0	424	0	877	0	0	0	0	0	0	0	0	0	0	0	0	0	0	0	0	0	0	0	0	0	0	0	0	0	0	0	0	0	0	0	0	0	0	0	0	0	0	0	0	0
M02181:43:000000000-D0L60:1:1101:21854:4333_SUB_SUB	atggacagaaagtaccgccaagtcctttgagttttaagctgtggccagtagttctcaggcaaacaatttcattatttaactattaaagtttagggctaa	NA (best_similarity_below_95%)	NA (best_similarity_below_95%)	33	0	132	0	103	0	0	0	0	0	0	0	0	0	157	0	35	0	0	0	0	0	0	0	0	0	0	0	0	0	0	0	0	0	0	0	0	0	0	0	0	0	0	0	0	0
M02181:129:000000000-D2FNR:1:1101:16877:1960_SUB_SUB	gtgggtttggggcaccgccaagtccttagagttttaagcgttagtgctcgtagttctcgggcggatgctttagtaggtgtaagcatcaagatttagggccgg	Passeroidea	Passeroidea	0	0	0	0	0	0	0	0	0	0	0	0	0	0	0	0	0	0	0	0	0	0	0	0	0	0	0	0	0	0	0	0	0	0	0	0	0	0	0	0	0	0	0	0	0	0
M02181:172:000000000-BHR3V:1:1101:21071:3103_SUB_SUB	aggaatataaagcactgccaagtcttttgagtcttaagctgttgcttgtagtactctggtgaatagttttgttggttgaactatttgggtttagaactaa	Homo_sapiens	Hominoidea	0	0	0	0	0	0	0	0	0	0	0	0	0	0	0	0	0	0	0	0	0	0	0	0	0	0	0	0	0	0	0	0	0	0	0	0	0	0	0	0	0	0	0	0	0	0
M02181:172:000000000-BHR3V:1:1101:13942:3342_SUB_SUB	gtgggtttagggcaccgccaagtccttagagttttaagcgtttgtgctcgtagttctctggcggatacttcggtagagtaagtatcaagatttagggccag	Anas	Anas	0	0	0	0	0	0	0	0	0	0	0	0	0	0	0	0	0	0	0	0	0	0	0	0	0	0	0	0	0	0	0	0	0	0	0	0	0	0	0	0	0	0	0	0	0	0
M02181:172:000000000-BHR3V:1:1101:9919:3585_SUB_SUB	atggatataaagtaccgccaagtcctttgagttttaagcggtagccagtagttctcaggcaaatgattttgttatctaatctttaaggtttagggctaa	Peromyscus	Peromyscus_leucopus	0	0	0	0	0	0	0	0	0	0	0	0	0	0	0	0	0	0	0	0	0	0	0	0	0	0	0	0	0	0	0	0	0	0	0	0	0	0	0	0	0	0	0	0	0	0
M02181:134:000000000-D2G7U:1:1101:19703:2410_SUB_SUB	gaacaaaaaaacctccgaatgattttaacctagacccacaagtctaagtacccttcatctaattgacccaatatcttttgatcaacggacca	Sigmodon	Sigmodon_hispidus	0	0	0	0	0	0	0	0	0	0	0	0	0	0	0	0	0	0	0	0	0	0	0	0	0	11	0	11	0	0	0	0	0	0	0	0	0	0	0	0	0	0	0	0	0	0
M02181:276:000000000-C39RN:1:1101:20682:5012_SUB_SUB	gaacaaaacaacctccgagtgatttaaatcaagactaaccagtcaaaagtattacatcatttattgatccaaaaacttgatcaacggaaca	Lynx_rufus	Acinonyx	0	0	0	0	0	0	0	0	0	0	0	0	0	0	0	0	0	0	0	0	0	0	0	0	0	0	0	0	0	0	0	0	0	0	0	0	0	0	0	0	0	0	0	0	0	0
M02181:134:000000000-D2G7U:1:1101:18648:2146_SUB_SUB	gaataaaaaaacctccgaaagattatagccaagacacacaagtccaagcacctataatccaattgacccaattcttgatcaacggacca	Onychomys	Onychomys	0	0	0	0	0	0	0	0	0	0	0	0	0	0	0	0	0	0	0	0	0	0	0	0	0	0	0	0	0	0	0	0	0	0	0	0	0	0	0	0	0	0	0	0	0	0
M02181:134:000000000-D2G7U:1:1101:17291:1887_SUB_SUB	gaataaaaaaacctccgaaaaattatagccaagacacacaagtccaagcacctataatccaattgacccaatttttgatcaacggacca	Onychomys	Onychomys	0	0	0	0	0	0	0	0	0	0	0	0	0	0	0	0	0	0	0	0	0	0	0	0	0	0	0	0	0	0	0	0	0	0	0	0	0	0	0	0	0	0	0	0	0	0
M02181:43:000000000-D0L60:1:1101:16622:4361_SUB_SUB	aagggtataaagcaccgccaagtcctttgagttttaagctattgccggtagtactctggcgaatagttttgtttatataactatttatgtttagggctaa	Odocoileus	Odocoileus	0	0	0	0	0	0	0	0	0	0	0	0	0	0	0	0	60	0	0	0	0	0	0	0	245	0	0	0	0	0	0	0	0	0	0	0	0	0	0	0	0	0	0	0	0	0
M02181:134:000000000-D2G7U:1:1101:14035:1915_SUB_SUB	gcataaaataacctccgagaaaaaaaatcaagacctactagtcaaaatacatttctatttattgatccaaaatgatttgatcaacggaaca	NA (no_blast_match)	NA (no_blast_match)	0	0	0	0	0	0	0	0	0	0	0	0	0	0	0	0	0	0	0	0	0	0	0	0	0	0	0	0	0	0	0	0	0	0	0	0	0	0	0	0	0	0	0	0	0	0
M02181:276:000000000-C39RN:1:1101:11724:3172_SUB_SUB	gtacaaaaaaacctccgaaagactgatatatagacttacaggtcgatattaacgtaagtctcaattgacccagaaatctgatcaatggacca	NA (best_similarity_below_95%)	NA (best_similarity_below_95%)	0	0	0	0	0	0	0	0	0	0	0	0	0	0	0	0	0	0	0	0	0	0	0	0	0	0	0	0	0	0	0	0	0	0	0	0	0	0	0	0	0	0	0	0	0	0
M02181:134:000000000-D2G7U:1:1101:18004:2086_SUB_SUB	gcataaaaaaacctccgaaggacaaatatcaagaccaacaagtctaagtttctaaagtccaaatattgacccagaatcctaattctgatcaatgaacca	NA (no_blast_match)	NA (no_blast_match)	0	0	0	0	0	0	0	0	0	0	0	0	0	0	0	0	0	0	0	0	0	0	0	0	0	0	0	0	0	0	0	0	0	0	0	0	0	0	0	0	0	0	0	0	0	0
M02181:172:000000000-BHR3V:1:1101:18244:3633_SUB_SUB	agggatataaagcaccgccacgtcctttgagttttaagctgttgctagtagttctctggcgaattattttgttatagactgatttatgtttagggctaa	Canis_lupus	Canis	0	0	0	0	0	0	0	0	0	0	0	0	0	0	0	0	0	0	0	0	0	0	0	0	0	0	0	0	0	0	0	0	0	0	0	0	0	0	0	0	0	0	0	0	0	0
M02181:172:000000000-BHR3V:1:1101:14548:2830_SUB_SUB	gtgggtttagggcaccgccaagtccttagagttttaagcgtttgtgctcgtagttctctggcggatactttggtatagtaagtatcaagatttagggccag	Aythya	Aythya	0	0	0	0	0	0	0	0	0	0	0	0	0	0	0	0	0	0	0	0	0	0	0	0	0	0	0	0	0	0	0	0	0	0	0	0	0	0	0	0	0	0	0	0	0	0
M02181:43:000000000-D0L60:1:1101:7988:12404_SUB_SUB	gaacagaaaatcctccgagcgattttaaagactagactcacaagtcaaatcacacaatcgcttattgatccaaaaaattgatcaacggaaca	Odocoileus	Odocoileinae	0	0	0	0	0	0	0	16	0	236	0	38	0	0	0	0	0	132	0	0	0	0	0	0	0	306	0	0	0	0	0	0	0	0	0	0	0	0	0	0	0	0	0	0	0	0
M02181:43:000000000-D0L60:1:1101:11461:6065_SUB_SUB	gaataaaaaaacctccgaacgattatagccaagacacacaagtctaagcacctggatccaattgacccaattttttttgatcaacggacca	Peromyscus	Peromyscus_maniculatus_bairdii	0	23	0	173	0	0	0	0	0	0	0	0	0	0	0	0	0	0	0	321	0	0	0	0	0	0	0	0	0	0	0	74	0	0	0	0	0	0	0	0	0	0	0	0	0	0
M02181:134:000000000-D2G7U:1:1101:21892:4732_SUB_SUB	gaaaaaaatatcctccatattaaacaggcctaaaactcaagccaaaagatacagctttacgaaccaataaattggcatcaattgacccaaataatttgatcaatgaacca	Craugastor_augusti	Craugastor	0	0	0	0	0	0	0	0	0	0	0	0	0	0	0	0	0	0	0	0	0	0	0	0	0	0	0	0	0	0	0	0	0	25	0	0	0	59	0	12	0	0	0	10	0	0
M02181:134:000000000-D2G7U:1:1101:17888:1923_SUB_SUB	gaataaaaaaacctccgaacgattttagccaagacatacaagtctaagcacctaaaatccctattgacccaaaaacttttgatcaacggacca	NA (best_similarity_below_95%)	NA (best_similarity_below_95%)	0	0	0	0	0	0	0	0	0	0	0	0	0	0	0	0	0	0	0	0	0	0	0	0	0	0	0	0	0	0	0	0	0	0	0	0	0	0	0	0	0	0	0	0	0	0
M02181:43:000000000-D0L60:1:1101:3582:9906_SUB_SUB	gtgggtttggggcaccgccaagtccttagagttttaagcgtttgcgctcgtagttctcaggcggatgctttggtagggtaagcatcaggatttagggctag	Pluvialis	Pluvialis	0	0	0	0	0	0	0	0	0	0	0	0	0	0	33	0	0	0	0	0	0	0	0	0	0	0	0	0	0	0	0	0	0	0	0	0	0	0	0	0	0	0	0	0	0	0
M02181:276:000000000-C39RN:1:1101:15730:2066_SUB_SUB	gaataaaaaaacctccgaatgattttagccaagacacacaagtctaagcattctaaatctaattgacccaaaacctcttttgatcaacggacca	Peromyscus	Peromyscus_pectoralis	0	0	0	0	0	0	0	0	0	0	0	0	0	0	0	0	0	0	0	0	0	0	0	0	0	0	0	0	0	0	0	0	0	0	0	0	0	0	0	0	0	0	0	0	0	0
M02181:134:000000000-D2G7U:1:1101:16839:2112_SUB_SUB	gaacaataaatcctccacgatgaatgaaatactcttaaccaagagccacagctctaagtattagaacatctaacatacattgatccaatcttattgatcaacgaacca	Scaphiopus_couchii	Scaphiopus_couchii	0	0	0	0	0	0	0	0	0	0	0	0	0	0	0	0	0	0	0	0	0	0	0	0	0	0	0	0	0	0	0	0	0	0	0	0	0	0	0	0	0	0	0	0	0	0
M02181:172:000000000-BHR3V:1:1101:18806:3389_SUB_SUB	gcaaaaactaacctccgaatgattaaagcctagactcaacaagtcaaagcattagaaatcataaattgacccaaatccttttgatcaacggaaca	Lepus_townsendii	Lepus_townsendii	0	0	0	0	0	0	0	0	0	0	0	0	0	0	0	0	0	0	0	0	0	0	0	0	0	0	0	0	0	0	0	0	0	0	0	0	0	0	0	0	0	0	0	0	0	0
M02181:43:000000000-D0L60:1:1101:12942:7224_SUB_SUB	gtgggtttagggcaccgccaagtccttagagttttaagcgttggtgctcgtagttctctggcggatacttcggtatgaataagtatcaagatttagggccag	Tadorna	Tadorna	0	0	0	0	0	0	0	0	0	0	0	0	0	0	27	0	0	0	0	0	0	0	0	0	0	0	0	0	0	0	0	0	0	0	0	0	0	0	0	0	0	0	0	0	0	0
M02181:276:000000000-C39RN:1:1101:10073:4266_SUB_SUB	acggatataaagtaccgccaagtcctttgagttttaagcgatggccagtagttctcaggcaaatgattttgttatttaatctttaaggtttagagctaa	Peromyscus	Peromyscus	0	0	0	0	0	0	0	0	0	0	0	0	0	0	0	0	0	0	0	0	0	0	0	0	0	0	0	0	0	0	0	0	0	0	0	0	0	0	0	0	0	0	0	0	0	0
M02181:276:000000000-C39RN:1:1101:21518:3567_SUB_SUB	gcgggtgtaaagcaccgccaagtcctttgagttttaagctctggcttgtagttctctggcgaataattttgttataaaattatttaggtttaaggctaa	Lepus_townsendii	Lepus_tolai	0	0	0	0	0	0	0	0	276	0	0	0	35	0	30	0	35	0	0	0	0	0	0	0	0	0	0	0	0	0	0	0	0	0	0	0	0	0	0	0	0	0	0	0	0	0
M02181:43:000000000-D0L60:1:1101:9877:3046_SUB_SUB	agggatataaagcaccgccaagtcctttgagttttaagctgttgctagtagttctctggcgaacaattttgttacattaattgtctgtgtttatggctaa	Mephitis	Mephitis_mephitis	0	0	0	0	0	0	39	0	733	0	70	0	0	0	0	0	25	0	0	0	0	0	0	0	0	0	0	0	0	0	0	0	0	0	0	0	0	0	0	0	0	0	0	0	0	0
M02181:43:000000000-D0L60:1:1101:18851:10231_SUB_SUB	gaacaaaacaacctccgagtgatttaaatccagactaaccagtcaaaatatataatcacttattgatccaaaccattgatcaacggaaca	Equus lambei/scotti/caballus	Equus	0	11	0	0	0	15	0	27	0	251	0	384	0	0	0	0	0	0	0	0	0	0	0	0	0	0	0	0	0	0	0	0	0	0	0	0	0	0	0	0	0	0	0	0	0	0
M02181:134:000000000-D2G7U:1:1101:19245:8165_SUB_SUB	gaaaaaataatcctccgaaagacccaggcctggacttacaagtcgaagttaacctacatcatctttgatccagaatttctgatcaatggacca	NA (no_blast_match)	NA (no_blast_match)	0	0	0	0	0	0	0	0	0	0	0	0	0	0	0	0	0	0	0	0	0	0	0	0	0	0	0	0	0	0	0	0	0	0	0	0	0	0	0	0	0	0	0	0	0	0
M02181:134:000000000-D2G7U:1:1101:16931:3469_SUB_SUB	ataaaaattaactcccgagaaaattcaattgagacagacaagtcaaaattatcatattatatattgatccgtcaaagacgatcaacgaaaca	Myotis	Myotis_yumanensis	0	0	0	0	0	0	0	0	0	0	0	0	0	0	0	0	0	0	0	0	0	0	0	0	0	0	0	0	0	0	0	0	0	0	0	0	0	0	0	0	0	0	0	34	0	0
M02181:276:000000000-C39RN:1:1101:22421:8765_SUB_SUB	gtgggtttggggtaccgccaagtccttagagttttaagcgtttgtgctcgtagttctcgggcggatgtttgagtagggtaaacatcaggatttagggctag	Tyrannus	Tyrannus	0	0	67	0	133	0	64	0	674	0	0	0	0	0	0	0	0	0	0	0	0	0	0	0	0	0	0	0	0	0	0	0	0	0	0	0	0	0	0	0	0	0	0	0	0	0
M02181:43:000000000-D0L60:1:1101:10169:2901_SUB_SUB	gaataaaaaaacctccgaacgattatagccaagacacacaagtctaagcacctagatccaattgacccaatttttttgatcaacggacca	Peromyscus	Peromyscus_maniculatus_bairdii	0	23	0	274	0	467	0	0	0	0	0	0	0	0	0	0	0	0	0	0	0	0	0	0	0	0	0	0	0	0	0	0	0	0	0	0	0	0	0	0	0	0	0	0	0	0
M02181:43:000000000-D0L60:1:1101:18204:2027_SUB_SUB	gaataaaaaatcctccgaacgattttaaagactagacccacaagtcaaatcgctctatcgctcattgatccaaaaaattgatcaacggaaca	Bison	Bison	0	0	0	0	0	0	0	22	0	185	0	194	0	35	0	0	0	0	0	0	0	0	0	0	0	0	0	0	0	0	0	0	0	0	0	0	0	0	0	0	0	0	0	0	0	0
M02181:276:000000000-C39RN:1:1101:18723:2558_SUB_SUB	gtgggtttagggcaccgccaagtccttagagttttaagcgtttgtgctcgtagttctctggcggatacttcggtagggtaagtatcaagatttagggccag	Anatidae	Anatidae	0	0	0	0	0	0	0	0	138	0	0	0	0	0	19	0	0	0	0	0	0	0	0	0	0	0	0	0	0	0	0	0	0	0	0	0	0	0	0	0	0	0	0	0	0	0
M02181:172:000000000-BHR3V:1:1101:19347:3730_SUB_SUB	gtgggcatggggcaccaccaagtccttagagttttaagcgttggtgctcgtagttcttgggtggatgctttagtaggggtaagtatcaagatttagggccag	NA (best_similarity_below_95%)	NA (best_similarity_below_95%)	0	0	0	0	0	0	0	0	0	0	0	0	0	0	0	0	0	0	0	0	0	0	0	0	0	0	0	0	0	0	0	0	0	0	0	0	0	0	0	0	0	0	0	0	0	0
M02181:276:000000000-C39RN:1:1101:8931:3247_SUB_SUB	acggatataaagtaccgccaagtcttttgagttttaagcgatggccagtagttctcaggcaaatgattttgttatttaatctttaaggtttagggctaa	Peromyscus	Peromyscus	0	0	0	0	0	0	0	0	0	0	0	0	0	0	0	0	0	0	0	0	0	0	0	0	0	0	0	0	0	0	0	0	0	0	0	0	0	0	0	0	0	0	0	0	0	0
M02181:172:000000000-BHR3V:1:1101:12720:2165_SUB_SUB	gcacaaactaacctccgaatgattttagactagactccacaagtcaaagcaaccataatcataaattgacccaaaaattttttgatcaacggaaca	Sylvilagus	Sylvilagus_floridanus	0	0	0	0	0	0	0	0	0	0	0	0	0	0	0	0	0	0	0	0	0	0	0	0	0	0	0	0	0	0	0	0	0	0	0	0	0	847	0	58	0	0	0	0	0	0
M02181:172:000000000-BHR3V:1:1101:14510:2636_SUB_SUB	gtgggtttagggcaccgccaagtccttagagttttaagcgtttgtgctcgtagttctctggcggatactttggtagggtaagtatcaagatttagggccag	Anatidae	Anatidae	0	0	0	0	0	0	0	0	0	0	0	0	0	0	0	0	0	0	0	0	0	0	0	0	0	0	0	0	0	0	0	0	0	0	0	0	0	0	0	0	0	0	0	0	0	0
M02181:43:000000000-D0L60:1:1101:15695:7737_SUB_SUB	gtggatgtgaagcaccgccaagtcctttgagttttaggcagttgcgagtagtactctggcgaatagttttgttatgtaactatttgggtttagggctag	Sus_scrofa	Sus_scrofa	11	0	0	0	0	0	68	0	808	0	0	0	0	0	0	0	0	0	0	0	0	0	0	0	0	0	0	0	0	0	0	0	0	0	0	0	0	0	0	0	0	0	0	0	0	0
M02181:134:000000000-D2G7U:1:1101:10688:2650_SUB_SUB	gaataacgcatcctccgaaagacctagacctagaccaacaagtcaaagttaatctacgtcaactatgatccagttattctgatcaatggacca	NA (best_similarity_below_95%)	NA (best_similarity_below_95%)	0	0	0	0	0	0	0	0	0	0	0	0	0	0	0	0	0	0	0	0	0	0	0	0	0	0	0	0	0	0	0	0	0	0	0	0	0	0	0	0	0	0	0	0	0	0
M02181:43:000000000-D0L60:1:1101:19948:2030_SUB_SUB	gcataaaaaaacctccgaatgattttaactaagacacacaagtctaagtaattatatatcttattgacccaaaacttttttgatcaacggacca	Neotoma_lepida	Neotoma_lepida	0	10	0	162	0	0	0	0	0	0	0	0	0	0	0	84	0	10	0	0	0	0	0	0	0	0	0	10	0	0	0	0	0	0	0	0	0	0	0	0	0	0	0	0	0	0
M02181:43:000000000-D0L60:1:1101:14807:6216_SUB_SUB	gcatagaaaaacctccgagaagaaaaatcaagacctactagtcaaaattcctactacttatttgatccaaaaagcttgatcaacggaata	Mephitis	Mephitis	0	0	0	0	0	0	0	39	0	267	0	471	0	0	0	0	0	0	0	0	0	0	0	0	0	0	0	0	0	0	0	0	0	0	0	0	0	0	0	0	0	0	0	0	0	0
M02181:276:000000000-C39RN:1:1101:22149:3283_SUB_SUB	aaggatataaagcaccgccaagtcctttgagttttaagctgttgctggtagtactctggcaaataattttgtttatgtaattatctgtgtttagggctaa	Bison	Bison	0	0	0	0	0	0	0	0	12	0	107	0	57	0	0	0	0	0	0	0	0	0	0	0	0	0	0	0	0	0	0	0	0	0	0	0	0	0	0	0	0	0	0	0	0	0
M02181:276:000000000-C39RN:1:1101:12777:2684_SUB_SUB	atgggtttaaggtaccgccaagtccttagaattttaagcgtttgtgctcgtagttctcaggcggatatttttgtaggagagaaacatcaagatttaggactag	Strigops	Strigops	0	0	0	0	0	0	0	0	0	0	0	0	0	0	0	0	0	0	0	0	0	0	0	0	0	0	0	0	0	0	0	0	0	0	0	0	0	0	0	0	0	0	0	0	0	0
M02181:276:000000000-C39RN:1:1101:9035:15901_SUB_SUB	aagggtataaagcaccgccaagtcctttgagttttgggctgttgccggtagtactctggcgaataattttgttttgtaattatttgtgtttagggctaa	Bootherium_bombifrons	Bootherium_bombifrons	0	0	0	0	69	0	96	0	584	0	111	0	0	0	0	0	0	0	0	0	0	0	0	0	0	0	0	0	0	0	0	0	0	0	0	0	0	0	0	0	0	0	0	0	0	0
M02181:43:000000000-D0L60:1:1101:21418:2733_SUB_SUB	gaataaactaacctccgaatgataataatctagacactacaagtccaaattacaattcattaattgacccaaattattgatcaacggaaca	Cynomys	Cynomys_ludovicianus	0	0	0	0	0	0	0	23	0	268	0	0	0	21	0	0	0	0	0	0	0	0	0	0	0	0	0	0	0	0	0	0	0	0	0	0	0	0	0	0	0	0	0	0	0	0
M02181:172:000000000-BHR3V:1:1101:17703:2365_SUB_SUB	aagggtataaagcaccgccaagtcctttgagttttaagctgttgctagtggtactctggcgaataattttgtttgtgtaattacctatgtttagggctaa	Bos	Bos_taurus	0	0	0	0	0	0	0	0	0	0	0	0	0	0	0	0	0	0	0	0	0	0	0	0	0	0	0	0	0	0	0	0	0	0	0	0	0	0	0	0	0	0	0	0	0	0
M02181:134:000000000-D2G7U:1:1101:15750:2459_SUB_SUB	gcataaaataacctccgagaaaaaaaaatcaagacctactagtcaaaatacatttctatttattgatccaaaatgatttgatcaacggaaca	NA (no_blast_match)	NA (no_blast_match)	0	0	0	0	0	0	0	0	0	0	0	0	0	0	0	0	0	0	0	0	0	0	0	0	0	0	0	0	0	0	0	0	0	0	0	0	0	0	0	0	0	0	0	0	0	0
M02181:129:000000000-D2FNR:1:1101:15152:2044_SUB_SUB	gtgggtttggggcaccgccaagtccttagggttttaagcgtttgtgctcgtagtacccgggcggatgttttggttattgtaaacatcaggatttagggccag	Tyto_alba	Tyto_alba	0	0	0	0	0	0	0	0	0	0	0	0	0	0	0	0	0	0	0	0	0	0	0	0	0	0	0	0	0	0	0	0	0	0	0	0	0	0	0	0	0	0	0	0	0	0
M02181:43:000000000-D0L60:1:1101:16717:5067_SUB_SUB	gtacaaattaacctccgaatgataataatctagacacaacatgtccaaattataattcattaattgacccaagtcattgatcaacggaaca	Marmota	Marmota	0	0	0	0	0	0	0	21	0	90	0	67	0	0	0	0	0	0	0	0	0	0	0	0	0	0	0	0	0	0	0	0	0	0	0	0	0	0	0	0	0	0	0	0	0	0
M02181:129:000000000-D2FNR:1:1101:16780:3097_SUB_SUB	gggggtctgaggtaccgccaagtccttagagttttaagcgttttgctcgtagttctctggcggatatttttgtgttttaaatatctgggtttagggctga	Testudinidae	Testudinidae	0	0	0	0	0	0	0	0	0	0	0	0	0	0	0	0	0	0	0	0	0	0	0	0	0	0	0	0	0	0	0	0	0	0	0	0	0	0	0	0	0	0	113	0	0	0
M02181:276:000000000-C39RN:1:1101:23006:5042_SUB_SUB	atggatatgaagcaccgccaagtcctttgagttttaggctgttgctagtagtactctggcgaataatcttgttagttgattatttaggtttagggctag	Platygonus	Platygonus_compressus	0	0	0	0	0	0	0	0	255	0	135	0	0	0	41	0	0	0	0	0	0	0	0	0	0	0	0	0	0	0	0	0	0	0	0	0	0	0	0	0	0	0	0	0	0	0
M02181:276:000000000-C39RN:1:1101:19648:4406_SUB_SUB	gaataaaaaatcctccgaaagactaaaatctacaccaacaagtcaaaattagcttacattaaaactgatccagaatcttctgatcaatggacca	NA (best_similarity_below_95%)	NA (best_similarity_below_95%)	0	0	0	0	0	0	0	0	0	0	0	88	0	0	0	0	0	0	0	0	0	0	0	0	0	13	0	12	0	0	0	0	0	49	0	0	0	290	0	36	0	40	0	0	0	0
M02181:134:000000000-D2G7U:1:1101:12106:1880_SUB_SUB	gaacagaaaaccctccgagcgattttaaagactagactcacaagtcaaatcacacaatcgcttattgatccaaaaaattgatcaacggaaca	Odocoileus	Odocoileus_virginianus	0	0	0	0	0	0	0	0	0	0	0	0	0	0	0	0	0	0	0	0	0	0	0	0	0	0	0	0	0	0	0	0	0	0	0	0	0	0	0	0	0	0	0	0	0	0
M02181:172:000000000-BHR3V:1:1101:19003:4486_SUB_SUB	aagggtataaagcaccgccaagttctttgagttttaagctattgccggtagtactctggcgaatagttttgtttatataactatttatgtttagggctaa	Odocoileus	Odocoileus	0	0	0	0	0	0	0	0	0	0	0	0	0	0	0	0	0	0	0	0	0	0	0	0	0	0	0	0	0	0	0	0	0	0	0	0	0	0	0	0	0	0	0	0	0	0
M02181:129:000000000-D2FNR:1:1101:13326:3300_SUB_SUB	agggatataaagcaccgccaagtcctttgagttttaagctattgctagtagttctctggcgaacaatcttgttagttggattgtcttagtttagggctaa	Scalopus_aquaticus	Scalopus_aquaticus	0	0	0	0	0	0	0	0	0	0	0	0	0	0	0	0	0	0	0	0	0	0	0	0	0	0	0	0	0	0	0	0	0	0	0	0	0	0	0	0	0	0	89	0	0	0
M02181:134:000000000-D2G7U:1:1101:13417:2030_SUB_SUB	gaatagcacatcctccgaaagacctagacctagaccaacaagtcaaagttaatctacgtcaactatgatccagttattctgatcaatggacca	NA (best_similarity_below_95%)	NA (best_similarity_below_95%)	0	0	0	0	0	0	0	0	0	0	0	0	0	0	0	0	0	0	0	0	0	0	0	0	0	0	0	0	0	0	0	0	0	0	0	0	0	0	0	0	0	0	0	0	0	0
M02181:276:000000000-C39RN:1:1101:12473:4288_SUB_SUB	gcataatccaacctccgaacaacctaaactaagactgcactagtgtaagtgagttaacacacactgacccaataatttgatcaatggaata	Homo_sapiens	root	0	0	0	0	0	0	0	0	0	0	0	0	0	0	0	0	0	0	0	0	0	0	0	0	0	0	0	0	0	0	0	0	0	0	0	0	0	0	0	0	0	0	0	0	0	0
M02181:276:000000000-C39RN:1:1101:15878:2806_SUB_SUB	gtgggtttggggcaccgccaagtcctttgggttttaagctggcgctcgtagtcccctggcggagtttgatgtaatttatcaaggtttaaggctag	Spea	Spea_bombifrons	0	0	0	0	0	0	0	0	329	0	0	0	14	0	0	0	0	0	0	0	0	0	0	0	0	0	0	0	0	0	0	0	0	0	0	0	0	0	0	0	0	0	0	0	0	0
M02181:43:000000000-D0L60:1:1101:15461:3015_SUB_SUB	gtggatatggggtaccgtcaagtcctttgggttttaagcttggctcgtagttccctggcgatttgggtgtaagtaaaagtttacggctag	Anaxyrus_cognatus	Anaxyrus_cognatus	0	0	0	0	0	0	0	0	0	0	0	0	0	0	11	0	0	0	0	0	0	0	0	0	0	0	0	0	0	0	0	0	0	0	0	0	0	0	0	0	0	0	0	0	0	0
M02181:134:000000000-D2G7U:1:1101:17906:2240_SUB_SUB	gaacagaaaaacctccgagtgactaaaatttagatctgccgatcaaaatgtagtgtcacttattgatccaaaaatatttgatcaacggaaca	Camelidae	Vicugna_vicugna	0	0	0	0	0	0	0	0	0	0	0	0	0	0	0	0	0	0	0	0	0	0	0	0	0	0	0	0	0	0	0	0	0	0	0	0	0	0	0	0	0	0	0	0	0	0
M02181:43:000000000-D0L60:1:1101:15216:2484_SUB_SUB	gaacaaaaaatcctccgaacgattttaaagactagacctacaagtcaaaccaaaatatcgcttattgatccaaaaatttgatcaacggaaca	Bootherium_bombifrons	Bootherium_bombifrons	0	0	0	0	0	0	0	52	0	233	0	373	0	0	0	0	0	0	0	0	0	0	0	0	0	0	0	0	0	0	0	0	0	0	0	0	0	0	0	0	0	0	0	0	0	0
M02181:172:000000000-BHR3V:1:1101:11620:2977_SUB_SUB	gtgggtttggggcaccaccaagtccttagagttttaagcgttggtgctcatcattctcaggcggatgctttagtgggtgtaagcttcaagatttagggccag	NA (best_similarity_below_95%)	NA (best_similarity_below_95%)	0	0	0	0	0	0	0	0	0	0	0	0	0	0	0	0	0	0	0	0	0	0	0	0	0	0	0	0	0	0	0	0	0	0	0	0	0	0	0	0	0	0	0	0	0	0
M02181:129:000000000-D2FNR:1:1101:15505:2258_SUB_SUB	agggatataaagcaccgccaagtcctttgagtttcaggctattgctagtagttctctggcgaacagttttgttatattaattgtttgtgtttacggctaa	Spilogale	Spilogale_putorius	0	0	0	0	0	0	0	0	0	0	0	0	0	0	0	0	0	0	0	0	0	0	0	0	0	0	0	0	0	0	0	0	0	0	0	0	0	0	0	0	0	0	0	0	0	0
M02181:276:000000000-C39RN:1:1101:20575:2585_SUB_SUB	gtgggtataaagcaccgccaagtcctttgagtttcaagctctggcttgtagttctctggcgagtaattttgttacggaattatttaagtttagggctaa	Sylvilagus	Sylvilagus	0	0	636	0	0	0	0	0	0	0	0	0	0	0	0	0	0	0	0	0	0	0	0	0	0	0	0	0	0	0	0	0	0	0	0	0	0	0	0	0	0	0	0	0	0	0
M02181:276:000000000-C39RN:1:1101:17787:2128_SUB_SUB	acggatataaagtaccgccaaatcctttgagttttaagcgatggccagtagttctcaggcaaatgattttgttatttaatctttaaggtttagggctaa	Peromyscus	Peromyscus	0	0	248	0	0	0	0	0	0	0	0	0	0	0	0	0	0	0	0	0	0	0	0	0	0	0	0	0	0	0	0	0	0	0	0	0	0	0	0	0	0	0	0	0	0	0
M02181:43:000000000-D0L60:1:1101:18619:10793_SUB_SUB	agggatataaagcaccgccaagtcctttgagttttaagctattgcttgtagtgttctggtgaatagttttgttgatttaactattggagtttagggctaa	Homo_sapiens	Homo_sapiens	0	0	0	0	0	0	17	0	0	0	214	0	14	0	0	0	24	0	0	0	0	0	0	0	0	0	55	0	0	0	0	0	0	0	0	0	0	0	0	0	0	0	0	0	0	0
M02181:129:000000000-D2FNR:1:1101:18440:1964_SUB_SUB	atggatataaagtaccgccaagtcctttgagttttaagctgtggtcagtagttctcaggcaaatatttttgttagaaaaaattattgaggtttagggctaa	Microtus	Microtus_ochrogaster	0	0	0	0	0	0	0	0	0	0	0	0	0	0	0	0	0	0	0	0	0	0	0	0	0	0	0	0	0	0	0	0	0	0	0	0	0	0	0	0	0	0	0	0	0	0
M02181:129:000000000-D2FNR:1:1101:12059:2152_SUB_SUB	aagggtataaagcaccgccaagtcctttgagttttaagctattgctagtagtactctggcgaataattttgtttgtgtaattacctatgtttagggctaa	Bos	Bos_taurus	0	0	0	0	0	0	0	0	0	0	0	0	0	0	0	0	0	0	0	0	0	0	0	0	0	0	0	0	0	0	0	0	0	0	0	0	0	0	0	0	0	0	0	0	0	0
M02181:43:000000000-D0L60:1:1101:10423:3598_SUB_SUB	gcataaaaaaacctccgaatgattttaactcagactcacaagtctaagtaactaagcatctcattgacccaaaactttttgatcaacggacca	Neotoma_leucodon	Neotoma_leucodon	0	0	0	0	0	0	0	34	0	206	0	347	0	0	0	0	0	0	0	0	0	0	0	0	0	0	0	0	0	0	0	0	0	0	0	0	0	0	0	0	0	0	0	0	0	0
M02181:276:000000000-C39RN:1:1101:22824:15288_SUB_SUB	gtaaaaactaacctccgagagaaactgttaagacctataagtcaaaactacttcactaaacactgatccgccactggcgatcaacggaata	Perimyotis_subflavus	Perimyotis	0	0	0	136	0	0	0	0	0	0	0	0	0	0	0	0	0	0	0	0	0	0	0	0	0	0	0	0	0	0	0	0	0	0	0	0	0	137	0	97	0	0	0	0	0	0
M02181:276:000000000-C39RN:1:1101:7911:7454_SUB_SUB	gaataaaaaaacctccgaacgattttagccaagacatacaagtctaagcacctaaaatccctattgacccaaaaatttttgatcaatggacca	NA (best_similarity_below_95%)	NA (best_similarity_below_95%)	0	0	0	0	0	0	0	0	0	0	0	0	0	0	0	0	0	0	0	0	0	0	0	0	0	0	0	0	0	0	0	0	0	0	0	0	0	0	0	0	0	0	0	0	0	0
M02181:134:000000000-D2G7U:1:1101:19965:2497_SUB_SUB	gaataacacatcctccgaaagacctagacctagaccaacaaatcaaagttaatctacgtcaactatgatccagttattctgatcaatggacca	NA (best_similarity_below_95%)	NA (best_similarity_below_95%)	0	0	0	0	0	0	0	0	0	0	0	0	0	0	0	0	0	0	0	0	0	0	0	0	0	0	0	0	0	0	0	0	0	0	0	0	0	0	0	0	0	0	0	0	0	0
M02181:134:000000000-D2G7U:1:1101:11026:2734_SUB_SUB	gtaaaaagcaacctccgagagatttcagtcgagacctacaagtcaaaacctgaaaaaaatttaattgatccaacaaccatgttgatcaacggaaca	Scalopus_aquaticus	Scalopus_aquaticus	0	0	0	0	0	0	0	0	0	0	0	0	0	0	0	0	0	0	0	0	0	0	0	0	0	0	0	0	0	0	0	0	0	0	0	0	0	0	0	0	0	0	0	145	0	0
M02181:172:000000000-BHR3V:1:1101:9638:4913_SUB_SUB	gtgggtttagggcaccgccaagtccttagagttttaagcgtttgtgctcgtagttctcaggcggatacaggggtatatagatatctgaattaagggccag	Tympanuchus	Tympanuchus	0	0	0	0	0	0	0	0	0	0	0	0	0	0	0	0	0	0	0	0	0	0	0	0	0	0	0	0	0	0	0	0	0	0	0	0	0	0	0	0	0	0	0	0	0	0
M02181:129:000000000-D2FNR:1:1101:17741:2561_SUB_SUB	gtgggtttagggcaccgccaagtccttagagttttaagcgtttgtgctcgtagttctctagcggatacttcggtagggtaagtatcaagatttagggccag	Anatidae	Anatidae	0	0	0	0	0	0	0	0	0	0	0	0	0	0	0	0	0	0	0	0	0	0	0	0	0	0	0	0	0	0	0	0	0	0	0	0	0	0	0	0	0	0	0	0	0	0
M02181:172:000000000-BHR3V:1:1101:20310:7790_SUB_SUB	gtgggtttagggcaccgccaagtccttagagttttaagcgttagtgctcgtagttctcgggcggatgctttagtaggtgtaagcatcaagatttagggccag	Loxia	Loxia_leucoptera_megaplaga	0	0	0	0	0	0	0	0	0	0	0	0	0	0	0	0	0	0	0	0	0	0	0	0	0	0	0	0	0	0	0	0	0	0	0	0	0	0	0	0	0	0	0	0	0	0
M02181:134:000000000-D2G7U:1:1101:16793:2175_SUB_SUB	gcacaaactaacctccgaatgattttagactagactccacaagtcaaagcgactataatcataaattgacccaaaaaatttttgatcaacggaaca	Sylvilagus	Sylvilagus	0	0	0	0	0	0	0	0	0	0	0	0	0	0	0	0	0	0	0	0	0	0	0	0	0	0	0	0	0	0	0	0	0	0	0	0	0	0	0	0	0	0	0	0	0	0
M02181:43:000000000-D0L60:1:1101:12944:3980_SUB_SUB	atggaataaagtaccgccaagtcgtttgagttttaagctgtgaccagtagttctcaggcaactaattttgttataaattattaaggtttagggctaa	NA (no_blast_match)	NA (no_blast_match)	12	0	177	0	0	0	0	0	0	0	0	0	0	0	0	0	32	0	0	0	0	0	0	0	0	0	0	0	0	0	0	0	0	0	0	0	0	0	0	0	0	0	0	0	0	0
M02181:276:000000000-C39RN:1:1101:12461:6591_SUB_SUB	gaaaaaataatcctccgaaagacccaggcctggatttacaagtcgaagttaacctacatcatctttgatccagaatttctgatcaatggacca	NA (no_blast_match)	NA (no_blast_match)	0	0	0	0	0	0	0	0	0	0	0	0	0	0	0	0	0	0	0	0	0	0	0	0	0	0	0	0	0	0	0	0	0	0	0	0	0	0	0	0	0	0	0	0	0	0
M02181:276:000000000-C39RN:1:1101:20797:3822_SUB_SUB	gtgggtttggggcaccgtcaagtcctttgggttttaagctggcgctcgtagtcccctggcggagtttgatgtaatttatcaaggtttaaggctag	Spea	Spea_bombifrons	0	0	0	0	0	0	0	0	513	0	0	0	0	0	0	0	0	0	0	0	0	0	0	0	0	0	0	0	0	0	0	0	0	0	0	0	0	0	0	0	0	0	0	0	0	0
M02181:134:000000000-D2G7U:1:1101:15234:2748_SUB_SUB	gaataaaaaaacctccgaaagattatagccaagacacacaagtctaagcacctaaatccaattgacccaattttttttgatcaacggacca	Peromyscus	Peromyscus_leucopus	0	0	0	0	0	0	0	0	0	0	0	0	0	0	0	0	0	0	0	0	0	0	0	0	0	0	0	416	0	0	0	0	0	0	0	0	0	0	0	0	0	0	0	0	0	0
M02181:129:000000000-D2FNR:1:1101:14551:2341_SUB_SUB	agggatatgaagcaccgccaggtcctttgagttttaagctgtggctcgtagtgttctggcgagcagttttgttaatttaactgttgaagtttagggctaa	Homo_sapiens	Homininae	0	0	0	0	0	0	0	0	0	0	0	0	0	0	0	0	0	0	0	0	0	0	0	0	0	0	0	0	0	0	0	0	0	0	0	0	0	0	0	0	0	0	0	0	0	0
M02181:276:000000000-C39RN:1:1102:4853:6823_SUB_SUB	gcataatccaacctccgaacaacctaaactaagactgcactagtgtaagtgagttaacacacactgacccaataatttgatcaacggaata	Homo_sapiens	root	0	0	0	0	0	95	0	0	0	0	0	62	0	0	0	0	0	0	0	0	312	0	0	0	0	0	0	26	0	0	0	0	0	0	0	0	0	0	0	0	0	0	0	0	0	0
M02181:276:000000000-C39RN:1:1101:21791:10804_SUB_SUB	agggatataaagcaccgccaagtcctttgagttttaagctgttgcttgtagtactctggcgaatggttttctcaatgtaactattagagtttagggctaa	Homo_sapiens	Homo_sapiens	0	0	0	0	155	0	12	0	0	0	100	0	47	0	0	0	11	0	0	0	0	0	0	0	0	0	41	0	0	0	0	0	0	0	0	0	0	0	0	0	0	0	0	0	0	0
M02181:129:000000000-D2FNR:1:1101:17468:2048_SUB_SUB	gcgggtataaagcatcgccaagtcctttgagttttaagctctggcttgtagttctctggcgaataattttgttaggaaattatctaagtttagggctaa	Lepus_californicus	Lepus_californicus	0	0	0	0	0	0	0	0	0	0	0	0	0	0	0	0	0	0	0	0	0	0	0	0	0	0	0	0	0	0	0	0	0	0	0	0	0	0	0	0	0	0	0	0	0	0
M02181:134:000000000-D2G7U:1:1101:21400:3939_SUB_SUB	gaatagttaatcctctgaaagacctagacctagaccaacaagtcaaagtttactaatgtcatctttgatccagttgttctgatcaatggacca	NA (best_similarity_below_95%)	NA (best_similarity_below_95%)	0	0	0	0	0	0	0	0	0	0	0	0	0	0	0	0	0	0	0	0	0	0	0	0	0	0	0	0	0	0	0	0	0	0	0	0	0	0	0	0	0	0	0	0	0	0
M02181:276:000000000-C39RN:1:1101:6863:10094_SUB_SUB	gtacaaattaacctccgaatgataataacatgtccaaattataactcattaattgacccaaattattgatcaacagaaca	NA (best_similarity_below_95%)	NA (best_similarity_below_95%)	0	0	0	0	0	0	0	0	0	91	0	97	0	0	0	0	0	0	0	0	0	0	0	0	0	0	0	0	0	0	0	0	0	0	0	0	0	0	0	0	0	0	0	0	0	0
M02181:129:000000000-D2FNR:1:1101:17524:2204_SUB_SUB	acggatataaagtaccgccaagtcctttgagttttaagcgatggttagtagttctcaggcaaatgattttgttatttaatctttaaggtttagggctaa	Peromyscus	Peromyscus	0	0	0	0	0	0	0	0	0	0	0	0	0	0	0	0	0	0	0	0	0	0	0	0	0	0	0	0	0	0	0	0	0	0	0	0	0	0	451	0	0	0	0	0	0	0
M02181:276:000000000-C39RN:1:1101:19113:2509_SUB_SUB	gaataaaaaaatctccgaacgattatagccaagacacacaagtctaagcacctggatccaattgacccaatttttttgatcaacggacca	Peromyscus	Peromyscus_maniculatus_bairdii	0	0	0	0	0	0	0	0	0	0	0	0	0	0	0	0	0	0	0	0	0	0	0	0	0	0	0	0	0	0	0	0	0	0	0	0	0	0	0	0	0	0	0	0	0	0
M02181:129:000000000-D2FNR:1:1101:14370:2421_SUB_SUB	gtgggtttggggcaccgctaagtccttagggttttaagcgtttgtgctcgtagtacccgggcggatgttttggttattgtaaacatcaggatttagggccag	Tyto_alba	Tyto_alba	0	0	0	0	0	0	0	0	0	0	0	0	0	0	0	0	0	0	0	0	0	0	0	0	0	0	0	0	0	0	0	0	0	0	0	0	0	0	0	0	0	0	0	0	0	0
M02181:134:000000000-D2G7U:1:1101:21147:4149_SUB_SUB	gtacaaaaaaacctccgaaagactgatatacagacttacaggtcgatattaacgtaagtctcaattgacccagaaatctgatcaatggacca	NA (best_similarity_below_95%)	NA (best_similarity_below_95%)	0	0	0	0	0	0	0	0	0	0	0	0	0	0	0	0	0	0	0	0	0	0	0	0	0	0	0	0	0	0	0	0	0	50	0	0	0	0	0	0	0	0	0	0	0	0
M02181:276:000000000-C39RN:1:1101:14987:2304_SUB_SUB	agggatataaagcaccgccaagtcctttgagttttaagctgttgctagtagttctctggcgaacaattttgttacattaattatctgtgtttatggctaa	Mephitis	Mephitis_mephitis	0	0	0	0	0	0	0	0	429	0	0	0	0	0	0	0	0	0	0	0	0	0	0	0	0	0	0	0	0	0	0	0	0	0	0	0	0	0	0	0	0	0	0	0	0	0
M02181:129:000000000-D2FNR:1:1101:13877:1888_SUB_SUB	gtgggtttagggcaccgccaagtccttagagttttaagcatttgtgctcgtagttctctggcggatactttggtagggtaagtatcaagatttagggccag	Anatidae	Anatidae	0	0	0	0	0	0	0	0	0	0	0	0	0	0	0	0	0	0	0	0	0	0	0	0	0	0	0	0	0	0	0	0	0	0	0	0	0	0	0	0	0	0	0	0	0	0
M02181:43:000000000-D0L60:1:1101:13966:7267_SUB_SUB	gaacaaaaaaacctccgagtgattttaatctagactaaccagtcaaaatatactcatcatttattgacccaaattattgatcaacggaaca	Platygonus	Platygonus_compressus	0	0	0	0	0	0	0	18	0	196	0	31	0	0	0	23	0	0	0	0	0	0	0	0	0	0	0	0	0	0	0	0	0	0	0	0	0	0	0	0	0	0	0	0	0	0
M02181:172:000000000-BHR3V:1:1101:12216:3922_SUB_SUB	aagggtataaagcaccgccaagtcctttgagttttaagctgttgctagtagtactctggcgaataattttgtttgtgtaattacctatatttagggctaa	Bos	Bos_taurus	0	0	0	0	0	0	0	0	0	0	0	0	0	0	0	0	0	0	0	0	0	0	0	0	0	0	0	0	0	0	0	0	0	0	0	0	0	0	0	0	0	0	0	0	0	0
M02181:172:000000000-BHR3V:1:1101:12634:2408_SUB_SUB	atggatataaagtaccgccaagtcctttgagttttaaactgtggccagtagtcctcgggcaaataattttgttattaaatcattagggtttaaggctaa	Neotoma	Neotoma	0	0	0	0	0	0	0	0	0	0	0	0	0	0	0	0	0	0	0	0	0	0	0	0	0	0	0	0	0	0	0	0	0	0	0	0	0	0	0	0	0	0	0	0	0	0
M02181:134:000000000-D2G7U:1:1101:10264:2499_SUB_SUB	gaataaaaaaacctccgaaagattatagccaagacacacaagtccaagcacctatagtccaattgacccaatttttgatcaacggacca	Onychomys	Onychomys	0	0	0	0	0	0	0	0	0	0	0	0	0	0	0	0	0	0	0	0	0	0	0	0	0	414	0	0	0	0	0	0	0	0	0	0	0	0	0	0	0	0	0	0	0	0
M02181:172:000000000-BHR3V:1:1101:20089:4457_SUB_SUB	acggatataaaataccgccaagtcctttgagttttaagcgatggccagtagttctcaggcaaatgattttgttatttaatctttaaaatttaaagctaa	NA (best_similarity_below_95%)	NA (best_similarity_below_95%)	0	0	0	0	0	0	0	0	0	0	0	0	0	0	0	0	0	0	0	0	0	0	0	0	0	0	0	0	0	0	0	0	0	0	0	0	0	0	0	0	0	0	0	0	0	0
M02181:129:000000000-D2FNR:1:1101:17561:2391_SUB_SUB	gtgggtttggaacaccgccaagtcctttgggttttaagctggcgctcgtagtcccctggcggagtttgatgtaatttatcaaggtttaaggctag	Spea	Spea	0	0	0	0	0	0	0	0	0	0	0	0	0	0	0	0	0	0	0	0	0	0	0	0	0	0	0	0	0	0	0	0	0	0	0	0	0	0	0	0	0	0	0	0	0	0
M02181:172:000000000-BHR3V:1:1101:18397:3931_SUB_SUB	gtgggtttggggcaccgccaagtccttagagttttaagcgtttgtgctcgtagttctcgggcggatgctttggtgaggtgagcatcgggatttagggctgg	Caracara_cheriway	Caracara	0	0	0	0	0	0	0	0	0	0	0	0	0	0	0	0	0	0	0	0	0	0	0	0	0	0	0	0	0	0	0	0	0	0	0	0	0	0	0	0	0	0	0	0	0	0
M02181:276:000000000-C39RN:1:1101:16484:4049_SUB_SUB	gcataacacaacctccacattgaaagaaccttttctaagctgagatttacaaatttaagcatcagtattctgacatccattgacccaatatattgaacaacgaacca	Anaxyrus_woodhousii	Anaxyrus_woodhousii	0	0	0	0	0	0	0	0	0	0	0	0	0	0	0	0	0	0	0	0	0	0	0	0	0	0	0	0	0	0	0	0	0	0	0	0	0	0	0	0	0	0	0	0	0	0
M02181:129:000000000-D2FNR:1:1101:13389:2367_SUB_SUB	gtgagtgtagagcaccgccaagtcctttgagttttaagctattgctcgtagtactccggcgaaaagatcaaagtttatggctaa	Ambystoma	Ambystoma	0	0	0	0	0	0	0	0	0	0	0	0	0	0	0	0	0	0	0	0	0	0	0	0	0	0	0	0	0	0	0	0	0	0	0	0	0	0	0	0	0	0	0	0	0	0
M02181:172:000000000-BHR3V:1:1101:8079:6707_SUB_SUB	gtgggtttggggcaccgccaagtccttagagttttaagcgttagtgctcgtaattctcgggcggatgctttagtaggtgtaagcatcaagatttagggccag	Passeriformes	Passeriformes	0	0	0	0	0	0	0	0	0	0	0	0	0	0	0	0	0	0	0	0	0	0	0	0	0	0	0	0	0	0	0	0	0	0	0	0	0	0	0	0	0	0	0	0	0	0
M02181:276:000000000-C39RN:1:1101:24137:7654_SUB_SUB	acataacaaaacctccgaaagactaatataaagacctacaagtcaatattaacatgagtctccatcgacccagagatctgatcaatggacca	NA (best_similarity_below_95%)	NA (best_similarity_below_95%)	0	0	0	0	0	0	0	0	0	0	0	0	0	0	0	0	0	0	0	0	0	0	0	0	0	0	0	0	0	0	0	0	0	0	0	0	0	0	0	0	0	0	0	0	0	0
M02181:172:000000000-BHR3V:1:1101:19824:2613_SUB_SUB	atggatataaagtaccgccaagtcctttgagttttaagcgatggccagtagttctcaggcaaatgattttgttatttaatctttgagatttagggctaa	Onychomys_arenicola	Onychomys_arenicola	0	0	0	0	0	0	0	0	0	0	0	0	0	0	0	0	0	0	0	0	0	0	0	0	0	0	0	0	0	0	0	0	0	0	0	0	0	0	0	0	0	0	0	0	0	0
M02181:134:000000000-D2G7U:1:1101:14404:2091_SUB_SUB	gcacaaactaacctccgaataattttagactagactccacaagtcaaagcaactataatcataaattgacccaaaaattttttgatcaacggaaca	Sylvilagus	Sylvilagus_floridanus	0	0	0	0	0	0	0	0	0	0	0	0	0	0	0	0	0	0	0	0	0	0	0	0	0	0	0	0	0	0	0	0	0	0	0	0	0	0	0	0	0	0	0	0	0	0
M02181:134:000000000-D2G7U:1:1101:12148:3426_SUB_SUB	gcataacacaacctccatattgaaagaaccttttctaagctgagatttacaaatttaagcatcagtattctgacatccattgacccaatatattgaacaacgaacca	Anaxyrus_woodhousii	Anaxyrus_woodhousii	0	0	0	0	0	0	0	0	0	0	0	0	0	0	0	0	0	0	0	0	0	0	0	0	0	0	0	0	0	0	0	0	0	0	0	0	0	0	0	0	0	0	0	0	0	0
M02181:276:000000000-C39RN:1:1101:19955:5048_SUB_SUB	gaataaaaaaacctccgaacgattttagccaagacatataagtctaagcacctaaaatccctattgacccaaaaatttttgatcaacggacca	NA (best_similarity_below_95%)	NA (best_similarity_below_95%)	0	0	0	0	0	0	0	0	0	0	0	0	0	0	0	0	0	0	0	0	0	0	0	0	0	0	0	0	0	0	0	0	0	0	0	0	0	0	0	0	0	0	0	0	0	0
M02181:43:000000000-D0L60:1:1101:15961:10920_SUB_SUB	ataaagactaactcccgagaaagttctattaagacctacaagtcaaaattattttactatatattgatccgccactcagcgaccaacggaaca	Eptesicus_fuscus	Eptesicus_fuscus	0	19	0	176	0	96	0	0	0	0	0	0	0	0	0	0	0	0	0	0	0	0	0	0	0	0	0	0	0	0	0	0	0	0	0	0	0	0	0	0	0	0	0	0	0	0
M02181:129:000000000-D2FNR:1:1101:15248:2777_SUB_SUB	gtaggtttggggcaccgccaagtccttagagttttaagcgttagtgctcgtagttctcgggcggatgctttagtaggtgtaagcatcaagatttagggccag	Passeriformes	Passeriformes	0	0	0	0	0	0	0	0	0	0	0	0	0	0	0	0	0	0	0	0	0	0	0	0	0	0	0	0	0	0	0	0	0	0	0	0	0	0	0	0	0	0	0	0	0	0
M02181:129:000000000-D2FNR:1:1101:17518:1901_SUB_SUB	gtgggtataaagcaccaccaagtcctttgagtttcaagctctggcttgtagttctctggcgagtaattttgttatggaattatttaagtttaaggctaa	Sylvilagus	Sylvilagus	0	0	0	0	0	0	0	0	0	0	0	0	0	0	0	0	0	0	0	0	0	0	0	0	0	0	0	0	0	0	0	0	0	0	0	0	0	0	0	0	366	0	0	0	0	0
M02181:43:000000000-D0L60:1:1101:26047:6163_SUB_SUB	gtgggtttggggcaccgccaagtccttagagttttaagcgtttgtgctcgtagttctcaggcggatacatgtgtgatgggaggtatctagatttagggctag	Gallus_gallus	Gallus_gallus	0	0	0	0	0	0	102	0	97	0	49	0	0	0	0	0	0	0	0	0	0	0	0	0	0	0	0	0	0	0	0	0	0	0	0	0	0	0	0	0	0	0	0	0	0	0
M02181:276:000000000-C39RN:1:1101:7900:4858_SUB_SUB	gcataatttaacctccgagcaacctatgctaagactaaacaagtttaagcgaattactatacatatattgacccaataatttgatcaacggaaca	Homo_sapiens	Homo_sapiens	0	0	0	0	0	0	0	0	0	0	0	80	0	17	0	0	0	20	0	0	0	0	0	0	0	0	0	0	0	0	0	0	0	0	0	0	0	0	0	0	0	0	0	0	0	0
M02181:276:000000000-C39RN:1:1101:19730:2155_SUB_SUB	aggggtataaagcaccgccaagttctttgagttttaggccattgctagtagtactctggcgaatattcttgtttgttgaatatttatgtttagggctaa	Ictidomys_tridecemlineatus	Ictidomys_tridecemlineatus	0	0	0	0	0	0	0	0	0	0	355	0	0	0	0	0	0	0	0	0	0	0	0	0	0	0	0	0	0	0	0	0	0	0	0	0	0	0	0	0	0	0	0	0	0	0
M02181:276:000000000-C39RN:1:1101:19520:3344_SUB_SUB	acggatataaagtaccgccaagtcctttgagttttaagcgatggccagtagttctcaggcaaatgattttgttatttaatctttaagatttagggctaa	Peromyscus	Peromyscus	0	0	0	0	0	0	0	0	0	0	0	0	0	0	0	0	0	0	0	0	0	0	0	0	0	0	0	0	0	0	0	0	0	0	0	0	0	0	0	0	0	0	0	0	0	0
M02181:43:000000000-D0L60:1:1101:15101:1947_SUB_SUB	aagggtgtaaagcaccgccaagtcctttgagttttaagcagttgctagtagtactctggcgaataattttgtttatacaattacctgtgtttatggctaa	Antilocapra_americana	Antilocapra_americana	0	0	0	0	0	0	32	0	0	0	0	0	0	0	0	0	0	0	0	0	0	0	0	0	0	0	0	0	0	0	0	0	0	0	0	0	0	0	0	0	0	0	0	0	0	0
M02181:129:000000000-D2FNR:1:1101:11940:2075_SUB_SUB	gtgggtttgggacaccgccaagtccttagagttttaagcgttggtgctcgtagttctcgggcggatgctttagtagctgtaagcatcaagatttagggccag	Passeriformes	Passeriformes	0	0	0	0	0	0	0	0	0	0	0	0	0	0	0	0	0	0	0	0	0	0	0	0	0	0	0	0	0	0	0	0	0	0	0	0	0	0	0	0	0	0	0	0	0	0
M02181:276:000000000-C39RN:1:1101:13443:3312_SUB_SUB	gtgggtttagggcaccgccaagtccttagagttttaagcgtttgcgctcgtagttctcgggcagatgctccggtaagatcgagcatcaagatttagggccag	Eremophila_alpestris	Eremophila_alpestris	0	0	0	0	0	0	0	0	0	0	347	0	0	0	0	0	0	0	0	0	0	0	0	0	0	0	0	0	0	0	0	0	0	0	0	0	0	0	0	0	0	0	0	0	0	0
M02181:129:000000000-D2FNR:1:1101:16383:2085_SUB_SUB	atggatgtaaagtaccgccaagtcctttgagttttaagctgtggccagtagttctcaggcaaataattttgttattgaattattagggtttagggctaa	Neotoma	Neotoma	0	0	0	0	0	0	0	0	0	0	0	0	0	0	0	0	0	0	0	0	0	0	0	0	0	0	0	0	0	0	0	0	0	0	0	0	0	0	0	0	0	0	0	0	0	0
M02181:129:000000000-D2FNR:1:1101:11252:2125_SUB_SUB	gcgggtataaagcaccgccaagtcctttgagttttaagctctgacttgtagttctctggcgaataattttgttaggaaattatctaagtttagggctaa	Lepus_californicus	Lepus_californicus	0	0	0	0	0	0	0	0	0	0	0	0	0	0	0	0	0	0	0	0	0	0	0	0	0	0	0	0	0	0	0	0	0	0	0	0	0	0	0	0	0	0	0	0	0	0
M02181:172:000000000-BHR3V:1:1101:16336:3560_SUB_SUB	gtggatttggagcaccgccaagtccttagagttttaagcgttggtgctcgtagttctcgggcggatgctttagtaggtgtaagcatcaagatttagggccag	Passeriformes	Passeriformes	0	0	0	0	0	0	0	0	0	0	0	0	0	0	0	0	0	0	0	0	0	0	0	0	0	0	0	0	0	0	0	0	0	0	0	0	0	0	0	0	0	0	0	0	342	0
M02181:129:000000000-D2FNR:1:1101:13899:2625_SUB_SUB	gtgggtttagggcactgccaagtccttagagttttaagcgtttgtgctcgtagttctcgggcggatacgttggtattgggggtatctggatttagggctag	Colinus_virginianus	Colinus	0	0	0	0	0	0	0	0	0	0	0	0	0	0	0	0	0	0	0	0	0	0	0	0	0	0	0	0	0	0	0	0	0	0	0	0	0	0	0	0	0	0	0	0	0	0
M02181:129:000000000-D2FNR:1:1101:18136:2158_SUB_SUB	atgggtgtagagcaccgccaagtcctttgagttttaagctattgctcgtagtactccggcggaaagatcaaagtttatggctag	Ambystoma	Ambystoma	0	0	0	0	0	0	0	0	0	0	0	0	0	0	0	0	0	0	0	0	0	0	0	0	0	0	0	0	0	0	0	0	0	0	0	0	0	0	0	0	0	0	0	0	0	0
M02181:129:000000000-D2FNR:1:1101:22368:4229_SUB_SUB	agggatgtaaagcaccgccaagtcctttgagttttaagctgttgctagtagttctctggcgaaccattttgttttatagaactgtttatgtttagggctaa	Urocyon cinereoargenteus	Urocyon	0	0	0	0	0	0	0	0	0	0	0	0	0	0	0	0	0	0	0	0	0	0	0	0	0	0	0	0	0	0	0	0	0	0	0	0	0	0	0	0	0	0	0	0	0	0
M02181:172:000000000-BHR3V:1:1101:24268:4871_SUB_SUB	atggatataaagcaccgccaagtcctttgagttttaagctgtagctagtagttctctggcgaataagtttgttttatacttatctatgtttagggctac	NA (best_similarity_below_95%)	NA (best_similarity_below_95%)	0	0	0	0	0	0	0	0	0	0	0	0	0	0	0	0	0	0	0	0	0	0	0	0	0	0	0	0	0	0	0	0	0	0	0	0	0	0	0	0	0	0	0	0	0	0
M02181:172:000000000-BHR3V:1:1101:14230:2116_SUB_SUB	aaggatataaggcaccgccaagtcctttgagtttctagctcttgctggtagtactctggcgagtatttttgtttataattacttatgtttagggctaa	Perimyotis_subflavus	Perimyotis_subflavus	0	0	0	0	0	0	0	0	0	0	0	0	0	0	0	0	0	0	0	0	0	0	0	0	0	0	0	0	0	0	0	0	0	0	0	0	281	0	0	0	0	0	0	0	0	0
M02181:43:000000000-D0L60:1:1101:7932:10055_SUB_SUB	ataaagactaactcccgagaaagttctattgagacctacaagtcaaaattattttactatatattgatccgccactcagcgaccaacggaaca	Eptesicus_fuscus	Eptesicus_fuscus	0	12	0	0	0	126	0	0	0	43	0	27	0	0	0	0	0	0	0	0	0	0	0	0	0	0	0	0	0	0	0	0	0	0	0	0	0	0	0	0	0	0	0	0	0	0
M02181:43:000000000-D0L60:1:1101:17756:2292_SUB_SUB	agggatataaagcaccgccaagtcctttgagttttaagctgttgctagtagttctctggcggatagttttgtttgagctaactatctaggtttagggctaa	Panthera_onca	Panthera	0	0	0	0	0	0	122	0	0	0	0	0	0	0	0	0	0	0	0	0	0	0	0	0	0	0	0	0	0	0	0	0	0	0	0	0	0	0	0	0	0	0	0	0	0	0
M02181:134:000000000-D2G7U:1:1101:12976:1876_SUB_SUB	gaataaaatatcctccgaaagactaaaatttagaccaacaagtcaaaattaaattacgtcaaaactaatccagaaatcttctgatcaatggacca	Chaetodipus	Chaetodipus	0	0	0	0	0	0	0	0	0	0	0	0	0	0	0	0	0	0	0	0	0	0	0	0	0	0	0	0	0	0	0	0	0	0	0	0	0	0	0	0	0	0	0	0	0	0
M02181:129:000000000-D2FNR:1:1101:19147:3978_SUB_SUB	agggatgtaaagcactgccaagtcctttgagttttaggccattgctagtagtactctggtgaacattcttgtttgttgaatgtttatgtttagggctaa	Marmota	Marmota	0	0	0	0	0	0	0	0	0	0	0	0	0	0	0	0	0	0	0	0	0	0	0	0	0	0	0	0	0	0	0	0	0	0	0	0	0	0	0	0	0	0	0	0	0	0
M02181:134:000000000-D2G7U:1:1101:9488:4147_SUB_SUB	gaataataaatcctccacgatgaaagaacacctcttaaccaagagccacagctctaagtattagaacttctaaccttaattgatccaatcttattgatcaacgaacca	Spea	Spea	0	0	0	0	0	0	0	0	0	0	0	0	0	0	0	0	0	0	0	0	0	0	0	0	0	0	0	0	0	0	0	0	0	0	0	0	0	0	0	0	0	0	0	0	0	0
M02181:43:000000000-D0L60:1:1101:14034:2313_SUB_SUB	gaataaaaaaacctccgaacgattatagccaagacacacaagtctaagcacctggatccaattgacccaatttttttttgatcaacggacca	Peromyscus	Peromyscus	0	0	0	0	0	0	0	0	0	0	0	0	0	0	0	0	0	0	0	300	0	0	0	0	0	0	0	0	0	0	0	0	0	0	0	0	0	0	0	0	0	0	0	0	0	0
M02181:129:000000000-D2FNR:1:1101:19698:2744_SUB_SUB	gtgggtttagggcaccgccaagtccttagagttttaagcatttgtgctcgtagttctcgggcggatacgttggtattgggggtatctggatttagggctag	Colinus_virginianus	Colinus	0	0	0	0	0	0	0	0	0	0	0	0	0	0	0	0	0	0	0	0	0	0	0	0	0	0	0	0	0	0	0	0	0	0	0	0	0	0	0	0	0	0	0	0	0	0
M02181:276:000000000-C39RN:1:1101:11527:2932_SUB_SUB	gaattaaaaaacctccaaatgattttaacctagacatacagacatacaagtctaagtaacaataatcttattgacccataacttttttgatcaatggacca	NA (no_blast_match)	NA (no_blast_match)	0	0	0	216	0	0	0	0	0	0	0	0	0	0	0	0	0	0	0	0	0	0	0	0	0	0	0	11	0	0	0	0	0	0	0	0	0	0	0	0	0	0	0	0	0	0
M02181:129:000000000-D2FNR:1:1101:18884:2114_SUB_SUB	ctgggtgagacaccgtcaaatcctttgggttttaagcattgctcgtagttccctggcgctgataggtgtaaattaattgtttacggctag	Rana_berlandieri	Pantherana	0	0	0	0	0	0	0	0	0	0	0	0	0	0	0	0	0	0	0	0	0	0	0	0	0	0	0	0	0	0	0	0	0	0	0	0	0	0	0	0	0	0	0	0	0	0
M02181:43:000000000-D0L60:1:1101:24577:6571_SUB_SUB	agggatataaagcaacgccaagtcctttgagttttaagctgttgcttgtactactctggcgaatggttttgttaatgtaactatcagggtttagggctaa	Homo_sapiens	Homo_sapiens	11	0	0	0	0	0	0	0	200	0	0	0	30	0	0	0	35	0	0	0	0	0	0	0	0	0	0	0	0	0	0	0	0	0	0	0	0	0	0	0	0	0	0	0	0	0
M02181:129:000000000-D2FNR:1:1101:14362:2269_SUB_SUB	gtgggtttagggcaccgccaagtccttagagttttaagcgtttgtgttcgtagttctcgggcggatacgttggtattgggggtatctggatttagggctag	Colinus_virginianus	Colinus	0	0	0	0	0	0	0	0	0	0	0	0	0	0	0	0	0	0	0	0	0	0	0	0	0	0	0	0	0	0	0	0	0	0	0	0	0	0	0	0	0	0	0	0	0	0
M02181:172:000000000-BHR3V:1:1101:9534:3020_SUB_SUB	atggatttagagcaccgccaagtccttagagttttaagcgtttgtgctcgtagttctcgggcggatacgttggtattgggggtatctggatttagggctag	Colinus_virginianus	Colinus	0	0	0	0	0	0	0	0	0	0	0	0	0	0	0	0	0	0	0	0	0	0	0	0	0	0	0	0	0	0	0	0	0	0	0	0	0	0	0	0	0	0	0	0	284	0
M02181:129:000000000-D2FNR:1:1101:16419:1942_SUB_SUB	gtgggtttagggcaccgccaagtccttagagttttaagcatttgtgctcgtagttctcaggcggatacgtgagtatattagtatcaagatttagggccag	Meleagris_gallopavo	Meleagris_gallopavo	0	0	0	0	0	0	0	0	0	0	0	0	0	0	0	0	0	0	0	0	0	0	0	0	0	0	0	0	0	0	0	0	0	0	0	0	0	0	0	0	0	0	0	0	0	0
M02181:129:000000000-D2FNR:1:1101:14756:2422_SUB_SUB	gtggctttggggcaccgccaagtccttagagttttaagcgttggtgcttaaagcatcaggtggatgctttagtaggtgtaagtatcaagatttagggccag	NA (best_similarity_below_95%)	NA (best_similarity_below_95%)	0	0	0	0	0	0	0	0	0	0	0	0	0	0	0	0	0	0	0	0	0	0	0	0	0	0	0	0	0	0	0	0	0	0	0	0	0	0	0	0	0	0	0	0	0	0
M02181:172:000000000-BHR3V:1:1102:6376:15975_SUB_SUB	gaataaaaaatcctccgagcgattttaaagactagacccacaagtcaaatcactctatcgctcattgatccaaaaacttgatcaacggaaca	Bos	Bos_taurus	0	0	0	0	0	0	0	0	0	0	0	0	0	0	0	0	0	0	0	0	0	0	0	0	0	0	0	0	0	0	0	0	0	0	0	0	0	12	0	0	0	0	0	0	0	0
M02181:43:000000000-D0L60:1:1101:10354:8587_SUB_SUB	gtacaaattaacctccgaatgataataatctagacacaacatgtccaaattataattcattaattgacccaagtcattgatcaacagaaca	Marmota	Marmota	0	0	0	0	0	0	0	13	0	0	0	0	0	0	0	0	0	0	0	0	0	0	0	0	0	0	0	0	0	0	0	0	0	0	0	0	0	0	0	0	0	0	0	0	0	0
M02181:129:000000000-D2FNR:1:1101:8721:3206_SUB_SUB	gtgggtttagggcaccgccaagtccttagagttttaagcgtttgcgctcgtagttctcgggcggatgctccggtaagatcgagcatcaagatttagggccag	Eremophila_alpestris	Eremophila_alpestris	0	0	0	0	0	0	0	0	0	0	0	0	0	0	0	0	0	0	0	0	0	0	0	0	0	0	0	0	0	0	0	0	0	0	0	0	0	0	0	0	0	0	0	0	0	0
M02181:172:000000000-BHR3V:1:1101:15752:2766_SUB_SUB	atggatataaagcaccgccaagtcctttgagttttaagctagtagttctctggcgaataagtttgtttcagacttatttatgtttagggctat	NA (best_similarity_below_95%)	NA (best_similarity_below_95%)	0	0	0	0	0	0	0	0	0	0	0	0	0	0	0	0	0	0	0	0	0	0	0	0	0	0	0	0	0	0	0	0	0	0	0	0	0	0	0	0	0	0	0	0	0	0
M02181:276:000000000-C39RN:1:1101:20853:2524_SUB_SUB	atggatagaaagtaccgccaagtcctttgagttttaagctgtggccagtagttctcaaacaaacaattttgttatgtaattattaaagtttagggctaa	NA (best_similarity_below_95%)	NA (best_similarity_below_95%)	0	0	0	0	0	0	0	0	0	0	98	0	0	0	0	0	0	0	0	0	0	0	0	0	0	0	0	0	0	0	0	0	0	0	170	0	0	0	0	0	0	0	0	0	0	0
M02181:172:000000000-BHR3V:1:1101:24161:19553_SUB_SUB	ataaaaattaactcccgagaaaattcaattgagacagacaagtcaaaattaccatattatatattgatccgtcaaagacgatcaacgaaaca	Myotis	Myotis_yumanensis	0	0	0	0	0	0	0	0	0	0	0	0	0	0	0	0	0	0	0	0	0	0	0	0	0	0	0	0	0	0	0	0	0	0	0	0	0	0	0	0	0	0	0	0	0	0
M02181:276:000000000-C39RN:1:1101:4982:10410_SUB_SUB	gcacaaattaacctccgaaagactatcttctagacctacaagtcaaaaatattaaagtcttatttgatccagcaaactgatcaatggacga	NA (no_blast_match)	NA (no_blast_match)	0	0	0	124	0	136	0	0	0	0	0	0	0	0	0	0	0	0	0	0	0	0	0	0	0	0	0	0	0	0	0	0	0	0	0	0	0	0	0	0	0	0	0	0	0	0
M02181:43:000000000-D0L60:1:1101:21128:2530_SUB_SUB	agggatataaagcactgccaagtcttttgagtcttaagctgttgcttgtagtactctggtgaatagttttgttggttgaactatttgggtttagaactaa	Homo_sapiens	Hominoidea	0	0	0	0	0	0	44	0	85	0	0	0	0	0	0	0	0	0	11	0	0	0	0	0	0	0	0	0	0	0	0	0	0	0	0	0	0	0	0	0	0	0	0	0	0	0
M02181:276:000000000-C39RN:1:1101:6537:6363_SUB_SUB	gtgggtttggggcaccgccaagtccttagagttttaagcgtttgtgctcgtagttctcaggcaaatgctttggtaaggtaagcatcaagatttagggctaa	Podilymbus_podiceps	Podilymbus_podiceps	0	0	0	0	0	0	0	0	259	0	0	0	0	0	0	0	0	0	0	0	0	0	0	0	0	0	0	0	0	0	0	0	0	0	0	0	0	0	0	0	0	0	0	0	0	0
M02181:134:000000000-D2G7U:1:1101:20460:2300_SUB_SUB	gaacaaaaaatcctccgaatgattttaacctagacccacaagtcaaagttccaaaaaatcaaattgacccaatttatttgatcaacggacca	Microtus	Microtus_ochrogaster	0	0	0	0	0	0	0	0	0	0	0	0	0	0	0	0	0	0	0	0	0	0	0	0	0	0	0	0	0	0	0	0	0	0	0	0	0	0	0	0	0	0	0	0	0	0
M02181:276:000000000-C39RN:1:1104:24698:7747_SUB_SUB	gaataaaaaaacctccaaatgattttaacctagacatacagacatacaagtctaagtaacaataatcttattgacccataacttttttgatcaatggacca	NA (no_blast_match)	NA (no_blast_match)	0	0	0	190	0	45	0	0	0	0	0	11	0	0	0	0	0	0	0	0	0	0	0	0	0	0	0	0	0	0	0	0	0	0	0	0	0	0	0	0	0	0	0	0	0	0
M02181:276:000000000-C39RN:1:1101:25218:23347_SUB_SUB	gcataacacaacctccatattgaaagaactttttctaagctaagatctacaaatctaagcatcagtattctgacattcattgacccaatatattgaacaacgaacca	Anaxyrus_cognatus	Anaxyrus_cognatus	0	0	0	0	0	0	0	0	0	96	0	96	0	0	0	0	0	0	0	0	0	0	0	0	0	0	0	0	0	0	0	0	0	0	0	0	0	0	0	0	0	0	0	0	0	0
M02181:172:000000000-BHR3V:1:1101:13721:2026_SUB_SUB	gaataaaatatcctccgaaagactaaaatttagaccaacaagtcaaaattaaattacgtcaaaactgatccagaaattttctgatcaatggacca	Chaetodipus	Chaetodipus	0	0	0	0	0	0	0	0	0	0	0	0	0	0	0	0	0	0	0	0	0	0	0	0	0	0	0	0	0	0	0	0	0	0	0	0	0	0	0	0	0	0	0	0	0	0
M02181:276:000000000-C39RN:1:1101:14824:11258_SUB_SUB	atataaaaaaactcccgagtgattaaaatttagacctaccagtcaaaatgtaccatcacttattgatccaataatctttgatcaacggaaca	Vulpes_vulpes	Vulpes_vulpes	0	0	0	0	0	0	0	0	0	218	0	32	0	0	0	0	0	0	0	0	0	0	0	0	0	0	0	0	0	0	0	0	0	0	0	0	0	0	0	0	0	0	0	0	0	0
M02181:134:000000000-D2G7U:1:1101:12776:2139_SUB_SUB	gaataacgcatcctccgaaagacctagacctagaccaacaagtcaaagttaatctacgtcaactatgatccagttattctgatcaatggatca	NA (best_similarity_below_95%)	NA (best_similarity_below_95%)	0	0	0	0	0	0	0	0	0	0	0	0	0	0	0	0	0	0	0	0	0	0	0	0	0	0	0	0	0	0	0	0	0	0	0	0	0	0	0	0	0	0	0	0	0	0
M02181:129:000000000-D2FNR:1:1101:18538:2610_SUB_SUB	agggatataaagtaccgccaagttctttgagttttaagctattgctagtagtcctctggcgaattattttgttgtaaaattatctatgtttagggctaa	Canis_lupus	Canis	0	0	0	0	0	0	0	0	0	0	0	0	0	0	0	0	0	0	0	0	0	0	0	0	0	0	0	0	0	0	0	0	0	0	0	0	0	0	0	0	0	0	0	0	0	0
M02181:129:000000000-D2FNR:1:1101:19512:2425_SUB_SUB	atgggtataaagcaccgccaagtcctttgagtttcaagctctggcttgtagttctctggcgagtaattttgttatggaattatttaagtttagggctaa	Sylvilagus	Sylvilagus	0	0	0	0	0	0	0	0	0	0	0	0	0	0	0	0	0	0	0	0	0	0	0	0	0	0	0	0	0	0	0	0	0	0	0	0	0	0	0	0	0	0	0	0	0	0
M02181:134:000000000-D2G7U:1:1101:25014:7960_SUB_SUB	gtataacttaacctcctaagcaaacaggttaacacctttatccatgagaaacacctctaagaattattaaattaatgtatttgacccgataatcgatcaatgaacca	Rana_berlandieri	Pantherana	0	0	0	0	0	0	0	0	0	0	0	0	0	0	0	0	0	0	0	0	0	0	0	0	0	0	0	0	0	0	0	0	0	0	0	0	0	0	0	0	0	0	0	0	0	0
M02181:134:000000000-D2G7U:1:1101:15697:5782_SUB_SUB	gaataaaaaggacctcagagaataaaaaaacctccgaatgattttagctaagacacacaagtctaagcattttatatccagttggcccccaaaaatttttgatcaacggacca	Peromyscus	Peromyscus	0	0	0	0	0	0	0	0	0	0	0	0	0	0	0	0	0	0	0	0	0	0	0	0	0	0	0	0	0	0	0	0	0	0	0	0	0	0	0	0	0	0	0	0	0	0
M02181:129:000000000-D2FNR:1:1101:20261:2129_SUB_SUB	gtgggtttagagcaccgccaagtccttagagttttaagcgtttgtgctcgtagttctcgggcggatgtttgggtgggaagaagacatcaagatttagggcgag	Sayornis	Sayornis_phoebe	0	0	0	0	0	0	0	0	0	0	0	0	0	0	0	0	0	0	0	0	0	0	0	0	0	0	0	0	0	0	0	0	0	0	0	0	0	0	0	0	0	0	0	0	0	0
M02181:172:000000000-BHR3V:1:1101:24428:6798_SUB_SUB	atggatataaagtaccgccaaatcctttgagttttaagcggtggccagtagttctcaggcaaacaattttgttattcaattgttgaagtttagggctaa	Peromyscus	Peromyscus	0	0	0	0	0	0	0	0	0	0	0	0	0	0	0	0	0	0	0	0	0	0	0	0	0	0	0	0	0	0	0	0	0	0	0	0	0	0	0	0	0	0	0	0	0	0
M02181:172:000000000-BHR3V:1:1101:16150:6290_SUB_SUB	gaataaaacagactccgagtgattaaaatccagactaactagtcgaaatacataatcacttattgatccaaactattgatcaacggaaca	NA (best_similarity_below_95%)	NA (best_similarity_below_95%)	0	0	0	0	0	0	0	0	0	0	0	0	0	0	0	0	0	0	0	0	0	0	0	0	0	0	0	0	0	0	0	0	0	0	0	0	0	0	0	0	0	0	0	0	0	0
M02181:134:000000000-D2G7U:1:1101:10934:2280_SUB_SUB	gaataaaaaaacctccgaatgattttagccaagacacacaagtctaagcattctaaatctaattgacccaaaacctcttttgatcaacggatcc	Peromyscus	Peromyscus	0	0	0	0	0	0	0	0	0	0	0	0	0	0	0	0	0	0	0	0	0	0	0	0	0	0	0	0	0	0	0	0	0	0	0	0	0	0	0	0	0	0	0	0	0	0
M02181:129:000000000-D2FNR:1:1101:17803:2042_SUB_SUB	gtgggtttggggcaccgccaagtccttagagttttaagcgtttgcgctcgtagttctcaggcaaatgctttaatagggtaagcatcaggatttagggctag	Pluvialis	Pluvialis	0	0	0	0	0	0	0	0	0	0	0	0	0	0	0	0	0	0	0	0	0	0	0	0	0	0	0	0	0	0	0	0	0	0	0	0	0	0	0	0	0	0	0	0	0	0
M02181:276:000000000-C39RN:1:1101:12981:2683_SUB_SUB	gaacagaacaacctccgaatgattttaactaagacctacaagtcaaagttctaaaaatccaattgacccaatttatttgatcaacggacca	NA (best_similarity_below_95%)	NA (best_similarity_below_95%)	0	0	0	219	0	0	0	0	0	0	0	0	0	0	0	0	0	0	0	0	0	0	0	0	0	0	0	0	0	0	0	0	0	0	0	0	0	0	0	0	0	0	0	0	0	0
M02181:43:000000000-D0L60:1:1101:20907:3556_SUB_SUB	gtgggtctagggcaccgccaagtccttagagttttaagcgtttgtgctcgtagttctcgggcggatgctttagtacgggggaagcatcgagatttagggctaa	Calidris	Calidris_subruficollis	0	0	0	0	0	0	0	0	0	0	0	0	12	0	0	0	0	0	0	0	0	0	0	0	0	0	0	0	0	0	0	0	0	0	0	0	0	0	0	0	0	0	0	0	0	0
M02181:134:000000000-D2G7U:1:1101:19703:1951_SUB_SUB	gtacaaaaaaacctccgaaagactgatatacagacctacaagtcgatattaatataagtctaaattgacccagtaatctgatcaatggatca	NA (no_blast_match)	NA (no_blast_match)	0	0	0	0	0	0	0	0	0	0	0	0	0	0	0	0	0	0	0	0	0	0	0	0	0	0	0	0	0	0	0	0	0	0	0	0	0	0	0	0	0	0	0	0	0	0
M02181:129:000000000-D2FNR:1:1101:11425:2079_SUB_SUB	gtggctttggggcaccaccaagtccttagagttttaagcgttggtgcttaaggatcaggcggatgctttagtaggtgtaagcatcaagatttcgggccag	NA (best_similarity_below_95%)	NA (best_similarity_below_95%)	0	0	0	0	0	0	0	0	0	0	0	0	0	0	0	0	0	0	0	0	0	0	0	0	0	0	0	0	0	0	0	0	0	0	0	0	0	0	0	0	0	0	0	0	0	0
M02181:136:000000000-D2G9B:1:1101:16176:2934_SUB_SUB	gaataaaacaacctccgagtggtataagcctagactaaccagtcaaagcattattatcacttattgatccaaaacacatttgatcaacggaaca	NA (no_blast_match)	NA (no_blast_match)	0	0	0	0	0	0	0	0	0	0	0	0	0	0	0	0	0	0	0	0	0	0	0	0	0	0	0	0	0	0	0	0	0	0	0	0	0	0	0	0	0	0	0	0	0	0
M02181:172:000000000-BHR3V:1:1101:24796:6798_SUB_SUB	aaggatataaggcaccgccaagtcctttgagttttaagtgattgctagtagtactctggcgaataactttgtttataattttttatgtttagggctaa	Myotis	Myotis	0	0	0	0	0	0	0	0	0	0	0	0	0	0	0	0	0	0	0	0	0	0	0	0	0	0	0	0	0	0	0	0	0	0	0	0	0	0	0	0	0	0	0	0	0	0
M02181:129:000000000-D2FNR:1:1101:14522:2750_SUB_SUB	gtgggtttagggcaccgccaagtccttagagttttaagcgtttgtactcgtagttctcgggcggatacgttggtattggggatatctggatttagggctag	Colinus_virginianus	Colinus	0	0	0	0	0	0	0	0	0	0	0	0	0	0	0	0	0	0	0	0	0	0	0	0	0	0	0	0	0	0	0	0	0	0	0	0	0	0	0	0	0	0	0	0	0	0
M02181:129:000000000-D2FNR:1:1101:22844:3691_SUB_SUB	atggatataaagtaccgccaagtcctttgagttttaagcggtggccagtagttctcaggcaaataactttgtttttaagttattgtggtttagggctaa	Sigmodon	Sigmodon_hispidus	0	0	0	0	0	0	0	0	0	0	0	0	0	0	0	0	0	0	0	0	0	0	0	0	0	0	0	0	0	0	0	0	0	0	0	0	0	0	0	0	0	0	0	0	0	0
M02181:276:000000000-C39RN:1:1101:16086:7008_SUB_SUB	gaacagaaaaacctccgagtgactaaaatttagatctactgatcaaaatgtagtgtcacttattgatccaaagtacttgatcaacggaaca	Camelops hesternus	Camelops_cf._hesternus_PDH-2015	0	0	0	0	0	0	0	0	0	209	0	0	0	0	0	0	0	0	0	0	0	0	0	0	0	0	0	0	0	0	0	0	0	0	0	0	0	0	0	0	0	0	0	0	0	0
M02181:129:000000000-D2FNR:1:1101:16501:2692_SUB_SUB	gtaggtttagggcaccgccaagtccttagagttttaagcgtttgtgctcgtagttctcgggcggatacgttggtattgggagtatctggatttagggctag	Callipepla	Callipepla	0	0	0	0	0	0	0	0	0	0	0	0	0	0	0	0	0	0	0	0	0	0	0	0	0	0	0	0	0	0	0	0	0	0	0	0	0	0	0	0	0	0	0	0	0	0
M02181:129:000000000-D2FNR:1:1101:21010:2698_SUB_SUB	gtgggtttggggcaccgccaagtccttagagttttaagcgtttgtgctcgtagttctcgggcggatgttttagtgggctaaacatcaagatttagggctgg	Neognathae	Neognathae	0	0	0	0	0	0	0	0	0	0	0	0	0	0	0	0	0	0	0	0	0	0	0	0	0	0	0	0	0	0	0	0	0	0	0	0	0	0	0	0	0	0	0	0	0	0
M02181:276:000000000-C39RN:1:1101:18541:5179_SUB_SUB	gaacaaaacaacctccgagtgatttaaatcaagactaaccagtcaaaagtactacatcacttattgatccaaaaacttgatcaacggaaca	Lynx_rufus	Lynx_rufus	0	0	0	0	0	0	0	0	0	0	0	0	0	0	0	0	0	0	0	0	0	0	0	0	0	0	0	0	0	0	0	0	0	0	0	0	0	0	0	0	0	0	0	0	0	0
M02181:172:000000000-BHR3V:1:1101:14732:5299_SUB_SUB	gcataaaaaacatccaaatgattttactctagactcacaagtctaagtaactatcagaatcttattgaccccaaaattgttgatcaatggacca	NA (no_blast_match)	NA (no_blast_match)	0	0	0	0	0	0	0	0	0	0	0	0	0	0	0	0	0	0	0	0	0	0	0	0	0	0	0	0	0	0	0	0	0	0	0	0	0	0	0	0	0	0	0	0	0	0
M02181:172:000000000-BHR3V:1:1101:10084:3361_SUB_SUB	atggatataaaacaccgccaagtcctttgagttttaagctgtagctagtagttctctggcggataagtttgttttatacttatctatgtttaaggctac	NA (best_similarity_below_95%)	NA (best_similarity_below_95%)	0	0	0	0	0	0	0	0	0	0	0	0	0	0	0	0	0	0	0	0	0	0	0	0	0	0	0	0	0	0	0	0	0	0	0	0	0	0	0	0	0	0	0	0	191	0
M02181:129:000000000-D2FNR:1:1101:11922:2904_SUB_SUB	agggatgtaaagcaccgccaagtcctttgagttttaagctattgctagtagttctctggcgaaccattttgttttatagaactgtttatgtttagggctaa	Urocyon cinereoargenteus	Urocyon	0	0	0	0	0	0	0	0	0	0	0	0	0	0	0	0	0	0	0	0	0	0	0	0	0	0	0	0	0	0	0	0	0	0	0	0	0	0	0	0	0	0	0	0	0	0
M02181:43:000000000-D0L60:1:1101:10964:2984_SUB_SUB	gcataaaacaacctccgagtgatattaatctagacatactagtcaaaatgctcacttacttattgatccaaaacttctttgatcaacggaaca	Ursus_americanus	Ursus_americanus	0	0	0	0	0	0	0	0	0	0	0	0	0	111	0	0	0	0	0	0	0	0	0	0	0	0	0	0	0	0	0	0	0	0	0	0	0	0	0	0	0	0	0	0	0	0
M02181:134:000000000-D2G7U:1:1101:16726:2452_SUB_SUB	gcataaaaaaacctccgaatgattttaaccaagacatacaagtctaagtaaccaaatatcttattgacccaaacttctttttgatcaacggacca	Neotoma_floridana	Neotoma_floridana	0	0	0	0	0	0	0	0	0	0	0	0	0	0	0	0	0	0	0	0	0	0	0	0	0	0	0	0	0	0	0	0	0	0	0	0	0	0	0	0	0	0	0	0	0	0
M02181:129:000000000-D2FNR:1:1101:13368:2389_SUB_SUB	gcaggtataaaacaccgccaagtcctttgagttttaagctctggcttgtagttctctggcgaataattttgttaggaaattatctaagtttagggctaa	Lepus	Lepus	0	0	0	0	0	0	0	0	0	0	0	0	0	0	0	0	0	0	0	0	0	0	0	0	0	0	0	0	0	0	0	0	0	0	0	0	0	0	0	0	0	0	0	0	0	0
M02181:43:000000000-D0L60:1:1101:16896:4446_SUB_SUB	agggatgtaaagcaccgccaagtcctttgagttttaagctattgctagtagttctctggcaaataattttgttgtgggaattatttatgtttagggctga	Mustela_nivalis	Mustela_nivalis	0	0	0	0	0	0	0	0	0	0	0	0	0	0	0	0	0	0	13	0	0	0	0	0	0	0	0	0	0	0	0	0	0	0	0	0	0	0	0	0	0	0	0	0	0	0
M02181:172:000000000-BHR3V:1:1101:16763:13710_SUB_SUB	gcaaaaaccaacctccgaatgattgaagcctagacccaacaagtcaaagcattaaaaatcataaattgactcaaatcctttttgatcaacggaaca	Lepus_californicus	Lepus_californicus	0	0	0	0	0	0	0	0	0	0	0	0	0	0	0	0	0	0	0	0	0	0	0	0	0	0	0	0	0	0	0	0	0	0	0	0	0	0	0	0	0	0	0	0	0	0
M02181:276:000000000-C39RN:1:1101:11421:5558_SUB_SUB	agggatataaagcaccgccaagtcctttgagttttaagctgttgctagtagttctctggcgaattgttttgttatagaactatttatgtttagggctaa	Vulpes_vulpes	Vulpes_vulpes	0	0	0	0	0	0	0	0	181	0	0	0	0	0	0	0	0	0	0	0	0	0	0	0	0	0	0	0	0	0	0	0	0	0	0	0	0	0	0	0	0	0	0	0	0	0
M02181:129:000000000-D2FNR:1:1101:14269:2468_SUB_SUB	atggatataaagtaccaccaagtcctttgagttttaagcggtggccagtagttctcaggcaaactatttcgttatttaatagttgaagtttagggctaa	Peromyscus	Peromyscus_attwateri	0	0	0	0	0	0	0	0	0	0	0	0	0	0	0	0	0	0	0	0	0	0	0	0	0	0	0	0	0	0	0	0	0	0	0	0	0	0	0	0	0	0	0	0	0	0
M02181:276:000000000-C39RN:1:1101:19533:19026_SUB_SUB	aaggatgtaaagcacagccaagtcctttgagttttaggccattgctagcagtactctggcgaacattcttgtttattgaatatttatgtttagggctaa	NA (best_similarity_below_95%)	NA (best_similarity_below_95%)	0	0	0	0	0	0	0	0	0	0	86	0	0	0	0	0	0	0	0	0	0	0	0	0	0	0	0	0	0	0	0	0	0	0	0	0	0	0	0	0	0	0	0	0	0	0
M02181:172:000000000-BHR3V:1:1101:22122:7268_SUB_SUB	aagaatataaggcaccgccaagtcctttgagttttaaacgattgctagtagtactctggcgaataactttgtttataattttttatgtttagggctaa	Myotis	Myotis	0	0	0	0	0	0	0	0	0	0	0	0	0	0	0	0	0	0	0	0	0	0	0	0	0	0	0	0	0	0	0	0	0	0	0	0	0	0	0	0	0	0	0	0	0	0
M02181:276:000000000-C39RN:1:1101:16185:4310_SUB_SUB	gcacaaaataatctctgagaataaaatactaagactaacaagtcaaagttactaaattaattgatccagcattgctgatcaacggaaca	Notiosorex	Notiosorex	0	0	0	0	0	0	0	0	0	0	0	0	0	0	0	0	0	0	0	0	0	0	0	0	0	0	0	0	0	0	0	0	0	0	0	0	0	0	0	0	0	0	0	0	0	0
M02181:129:000000000-D2FNR:1:1101:14806:2495_SUB_SUB	ctgggtgggataccgtcaaatcctttgggttttaagcattgctcgtagttccctggcgctgataggtgtaaattaattgtttatggctag	Rana	Rana	0	0	0	0	0	0	0	0	0	0	0	0	0	0	0	0	0	0	0	0	0	0	0	0	0	0	0	0	0	0	0	0	0	0	0	0	0	0	0	0	0	0	0	0	0	0
M02181:172:000000000-BHR3V:1:1101:20924:4129_SUB_SUB	atggatataaagtaccgccaagtcctttgagttttaagctgtggccagtagttctcaggcaaatatttttgttagaaaaaaattattgaggtttagggctaa	Microtus	Microtus_ochrogaster	0	0	0	0	0	0	0	0	0	0	0	0	0	0	0	0	0	0	0	0	0	0	0	0	0	0	0	0	0	0	0	0	0	0	0	0	0	0	0	0	0	0	0	0	0	0
M02181:276:000000000-C39RN:1:1101:5974:6574_SUB_SUB	acggatataaagtaccgtcaagtcctttgagttttaagcgatggccagtagttctcaggcaaatgattttgttatttaatctttaaggtttagggctaa	Peromyscus	Peromyscus	0	0	165	0	0	0	0	0	0	0	0	0	0	0	0	0	0	0	0	0	0	0	0	0	0	0	0	0	0	0	0	0	0	0	0	0	0	0	0	0	0	0	0	0	0	0
M02181:129:000000000-D2FNR:1:1101:12771:2257_SUB_SUB	gtgaatataaagcaccgccaagtcctttaagtttcaagctctggcttgtagttctctggcaaataattttgttatggaattatttaagtttagggctaa	NA (best_similarity_below_95%)	NA (best_similarity_below_95%)	0	0	0	0	0	0	0	0	0	0	0	0	0	0	0	0	0	0	0	0	0	0	0	0	0	0	0	0	0	0	0	0	0	0	0	0	0	0	0	0	0	0	0	0	0	0
M02181:276:000000000-C39RN:1:1101:13573:3129_SUB_SUB	atgaatataaagtatcgccaagtctttcgagttttaagctgtagccagtagttctcaggcaaatatttttgtttgataattattaaagtttagggctaa	NA (best_similarity_below_95%)	NA (best_similarity_below_95%)	0	0	0	0	0	0	0	0	0	0	0	0	0	0	0	0	0	0	0	0	0	0	0	0	0	0	0	0	0	0	0	0	0	0	0	0	0	0	0	0	0	0	0	0	0	0
M02181:276:000000000-C39RN:1:1101:12378:10445_SUB_SUB	gcataaaaaacatccaaatgattttactctagattcacaagtctaagtaactatcagaatcttattgacccaaaagttttttatcaatggacca	NA (no_blast_match)	NA (no_blast_match)	0	0	0	61	0	103	0	0	0	0	0	0	0	0	0	0	0	0	0	0	0	0	0	0	0	0	0	0	0	0	0	0	0	0	0	0	0	0	0	0	0	0	0	0	0	0
M02181:276:000000000-C39RN:1:1101:24590:6095_SUB_SUB	agggatgtaaagcaccgccaaatcctttgagttttaggctgttgctaatagtactctggcgaatagctttgttgtggtgagctattttagtttagggctaa	Equus lambei/scotti/caballus	Equus	0	0	0	0	0	0	0	0	164	0	0	0	0	0	0	0	0	0	0	0	0	0	0	0	0	0	0	0	0	0	0	0	0	0	0	0	0	0	0	0	0	0	0	0	0	0
M02181:276:000000000-C39RN:1:1101:24003:8303_SUB_SUB	atggatataaagtactgccaagtcctttgaattttaagctgtggccagtagttctcaggcaaatatttttgttttagaattattgaagtttagggctaa	Microtus	Microtus	0	0	162	0	0	0	0	0	0	0	0	0	0	0	0	0	0	0	0	0	0	0	0	0	0	0	0	0	0	0	0	0	0	0	0	0	0	0	0	0	0	0	0	0	0	0
M02181:129:000000000-D2FNR:1:1101:12839:1954_SUB_SUB	gtgggtttggggcaccgccaagtccttagagttttaagcgtttgtgctcgtagttctcgggcggatgctttggtgagtcaagcaccaagatttagggctag	Gymnogyps	Gymnogyps	0	0	0	0	0	0	0	0	0	0	0	0	0	0	0	0	0	0	0	0	0	0	0	0	0	0	0	0	0	0	0	0	0	0	0	0	0	0	0	0	0	0	0	0	0	0
M02181:276:000000000-C39RN:1:1101:6027:8892_SUB_SUB	agggatgtaaagcaccgccaagtcctttgagttttaagctattgctagtagttctctggcggatagttttgtttaggataactatctaagtttagggctaa	Felis	Felis	0	0	0	0	160	0	0	0	0	0	0	0	0	0	0	0	0	0	0	0	0	0	0	0	0	0	0	0	0	0	0	0	0	0	0	0	0	0	0	0	0	0	0	0	0	0
M02181:129:000000000-D2FNR:1:1101:16781:2000_SUB_SUB	gtgggtataaagcaccgccaagtcctttgagttttaagctctggcttgtagttctctggcgagtaattttgttatggaattatttaagtttagggctaa	Sylvilagus	Sylvilagus	0	0	0	0	0	0	0	0	0	0	0	0	0	0	0	0	0	0	0	0	0	0	0	0	0	0	0	0	0	0	0	0	0	0	0	0	0	0	0	0	0	0	0	0	0	0
M02181:276:000000000-C39RN:1:1101:12029:7345_SUB_SUB	aagggtgtaaagcaccgccaagtcctttgagttttaagcagttgctagtagtattctggcgaataattttgtttatacaattacctgtgtttatggctaa	Antilocapra_americana	Antilocapra_americana	0	0	0	0	0	0	0	0	158	0	0	0	0	0	0	0	0	0	0	0	0	0	0	0	0	0	0	0	0	0	0	0	0	0	0	0	0	0	0	0	0	0	0	0	0	0
M02181:129:000000000-D2FNR:1:1101:19977:2929_SUB_SUB	gtgggtataaagcaccgccaaatcctttgagtttcaagctctggcttgtagttctctggcgagtaattttgttatggaattatttaagtttagggctaa	Sylvilagus	Sylvilagus	0	0	0	0	0	0	0	0	0	0	0	0	0	0	0	0	0	0	0	0	0	0	0	0	0	0	0	0	0	0	0	0	0	0	0	0	0	0	0	0	0	0	0	0	0	0
M02181:276:000000000-C39RN:1:1101:18944:6868_SUB_SUB	aagggtataaagcaccgccaagtcctttgagttttaagctattgccggtagtactctggcgaatagttttgtttataaaactatttatgtttagggctaa	Odocoileus	Odocoileus	0	0	0	0	100	0	0	0	0	0	0	0	0	0	0	0	0	0	0	0	0	0	0	0	0	0	0	0	0	0	0	0	0	0	0	0	0	0	0	0	0	0	0	0	0	0
M02181:129:000000000-D2FNR:1:1101:19391:2499_SUB_SUB	atggatagaaagtaccgccaagtcctttgagttttaagctgtggccagtaattctcaagcaaacaattttgttatgtaattattaaagtttagggctaa	NA (best_similarity_below_95%)	NA (best_similarity_below_95%)	0	0	0	0	0	0	0	0	0	0	0	0	0	0	0	0	0	0	0	0	0	0	0	0	0	0	0	0	0	0	0	0	0	0	152	0	0	0	0	0	0	0	0	0	0	0
M02181:129:000000000-D2FNR:1:1101:12680:2361_SUB_SUB	gtgggtttggggcaccgccaagtccttagagttttaagcgtttgtgctcgtagttctcgggcggatgctttggtagggtaagcatcaggatttagggctaa	Charadriidae	Charadriidae	0	0	0	0	0	0	0	0	0	0	0	0	0	0	0	0	0	0	0	0	0	0	0	0	0	0	0	0	0	0	0	0	0	0	0	0	0	0	0	0	0	0	0	0	0	0
M02181:129:000000000-D2FNR:1:1101:20596:2777_SUB_SUB	gtgggtttagggcaccgccaaatccttagagttttaagcgtttgtgctcgtagttctctggcggatacttcggtagagtaagtatcaagatttagggccag	Anas	Anas	0	0	0	0	0	0	0	0	0	0	0	0	0	0	0	0	0	0	0	0	0	0	0	0	0	0	0	0	0	0	0	0	0	0	0	0	0	0	0	0	0	0	0	0	0	0
M02181:276:000000000-C39RN:1:1101:15500:4508_SUB_SUB	gtaaaatacaacctccaaaagactaatatttagacctataagtcaatattaccaaagagtctttatttgatccaggaaactgatcaatggacca	NA (no_blast_match)	NA (no_blast_match)	0	0	0	0	0	0	0	0	0	0	0	0	0	0	0	0	0	0	0	0	0	0	0	0	0	0	0	0	0	0	0	0	0	0	0	0	0	0	0	0	0	0	0	0	0	0
M02181:129:000000000-D2FNR:1:1101:10074:2904_SUB_SUB	aaggatataaagcaccgccaagtcctttgagttttaagctattgccggtagtactctggcgaatagttttgtttatataactatttatgtttagggctaa	Odocoileus	Odocoileus	0	0	0	0	0	0	0	0	0	0	0	0	0	0	0	0	0	0	0	0	0	0	0	0	146	0	0	0	0	0	0	0	0	0	0	0	0	0	0	0	0	0	0	0	0	0
M02181:134:000000000-D2G7U:1:1101:17251:3062_SUB_SUB	gaataaaacaacctccgagtgatttaatcacagacaaaccagtcgaagcgttctatcattcattgatccaataatttgatcaacggaaca	Mustela_nivalis	Mustela_nivalis	0	0	0	0	0	0	0	0	0	0	0	0	0	0	0	0	0	0	0	0	0	0	0	0	0	0	0	0	0	0	0	0	0	0	0	0	0	0	0	0	0	0	0	0	0	0
M02181:43:000000000-D0L60:1:1101:10951:2931_SUB_SUB	gcataaactaacctccgagatttttaccaagactaacaagtcaaagtacagtcctatcaattgatccagtctaactgatcaacggaaca	Blarina hylophaga/carolinensis	Blarina	0	0	0	0	0	0	0	0	0	0	0	0	0	21	0	33	0	0	0	0	0	0	0	0	0	0	0	0	0	0	0	0	0	0	0	0	0	0	0	0	0	0	0	0	0	0
M02181:129:000000000-D2FNR:1:1101:17492:2008_SUB_SUB	gtgggtataaagcaccgccaagtcttttgagttttaagctctagcttgtagttctctggcaaataattttgttgtgaaattatttaggtttagggctaa	NA (best_similarity_below_95%)	NA (best_similarity_below_95%)	0	0	0	0	0	0	0	0	0	0	0	0	0	0	0	0	0	0	0	0	0	0	0	0	0	0	0	0	0	0	0	0	0	0	0	0	0	0	0	0	0	0	0	0	0	0
M02181:129:000000000-D2FNR:1:1101:19698:2034_SUB_SUB	gtgggtgtagagcaccgccaagtcctttgagttttaagctattgctcgtagtactccggcggaaagatcaaaatttacggctag	Ambystoma	Ambystoma	0	0	0	0	0	0	0	0	0	0	0	0	0	0	0	0	0	0	0	0	0	0	0	0	0	0	0	0	0	0	0	0	0	0	0	0	0	0	0	0	0	0	0	0	0	0
M02181:129:000000000-D2FNR:1:1101:12350:2165_SUB_SUB	gtgggtataaagcaccaccaagtcctttgagtttcaagctctggcttgtagttctctggcgagtaattttgttatggaattatttaagtttagggctaa	Sylvilagus	Sylvilagus	0	0	0	0	0	0	0	0	0	0	0	0	0	0	0	0	0	0	0	0	0	0	0	0	0	0	0	0	0	0	0	0	0	0	0	0	0	0	0	0	0	0	0	0	0	0
M02181:276:000000000-C39RN:1:1101:8550:12270_SUB_SUB	gcataaaaaacatccaaatgattttactctagactcacaagtctaagtaactatcataatcttattgaccccaaaattgttgatcaatggacca	NA (no_blast_match)	NA (no_blast_match)	0	0	0	107	0	0	0	0	0	0	0	0	0	0	0	0	0	0	0	0	0	0	0	0	0	0	0	0	0	0	0	0	0	0	0	0	0	0	0	0	0	0	0	0	0	0
M02181:276:000000000-C39RN:1:1101:12897:13480_SUB_SUB	gtataaatcaacctctggacgattttttaactgagactcacaagtcaaagtaactagaatttaattgacccaattcttttgatcaacatacca	NA (no_blast_match)	NA (no_blast_match)	0	0	0	0	0	0	0	0	0	0	0	0	0	0	0	0	0	0	0	0	0	0	0	0	0	0	0	0	0	0	0	0	0	0	0	0	0	0	0	0	0	0	0	0	0	0
M02181:276:000000000-C39RN:1:1101:23847:4193_SUB_SUB	agggatgtaaagcaccgccaagtcctttgaattttaggctgttgctagtagtactctgacgaatagctttgttgtggtgagctattttagtttagggctaa	Equus lambei/scotti/caballus	Equus	0	0	0	0	0	0	0	0	0	0	138	0	0	0	0	0	0	0	0	0	0	0	0	0	0	0	0	0	0	0	0	0	0	0	0	0	0	0	0	0	0	0	0	0	0	0
M02181:134:000000000-D2G7U:1:1101:21562:3664_SUB_SUB	gaataaaaaatttttcgaacgattttaaagactagacccacaagtcaaatcgctctatcgctcattgatccaaaaaattgatcaacggaaca	Bison	Bison	0	0	0	0	0	0	0	0	0	0	0	0	0	0	0	0	0	0	0	0	0	0	0	0	0	0	0	0	0	0	0	0	0	0	0	0	0	0	0	0	0	0	0	0	0	0
M02181:136:000000000-D2G9B:1:1101:16630:1973_SUB_SUB	gaataaaaaaaccttcgaaagattatagccaagacacacaagtccaagcacctataatccaattgacccaatttttgatcaacggacca	Onychomys	Onychomys	0	0	0	0	0	0	0	0	0	0	0	0	0	0	0	0	0	0	0	0	0	0	0	0	0	0	0	0	0	0	0	0	0	0	0	0	0	0	0	0	0	0	0	0	0	0
M02181:134:000000000-D2G7U:1:1101:12077:2414_SUB_SUB	gtaaaaactaacctccgagaaaaactgttaagacctataagtcaaaactacttcactaaacactgatccgccactggcgatcaacggaata	Perimyotis_subflavus	Perimyotis	0	0	0	0	0	0	0	0	0	0	0	0	0	0	0	0	0	0	0	0	0	0	0	0	0	0	0	0	0	0	0	0	0	0	0	0	0	0	0	0	0	0	0	0	0	0
M02181:276:000000000-C39RN:1:1101:13704:10224_SUB_SUB	gaaaaaataatcctccgaaagacccaggcctggacttacaagtcgaagttaacctacatcatctttgatccagaatttctgattaatggacca	NA (no_blast_match)	NA (no_blast_match)	0	0	0	0	0	0	0	0	0	0	0	0	0	0	0	0	0	0	0	0	0	0	0	0	0	0	0	0	0	0	0	0	0	0	0	0	0	0	0	0	0	0	0	0	0	0
M02181:129:000000000-D2FNR:1:1101:13141:2326_SUB_SUB	atggatataaagtaccgccaagtcctttgaattttaagcgatggccagtagttctcaggcaaataattttgttattcaatctttgaggtttagggctaa	Onychomys_leucogaster	Onychomys	0	0	0	0	0	0	0	0	0	0	0	0	0	0	0	0	0	0	0	0	0	0	0	0	0	0	0	0	0	0	0	0	0	0	0	0	0	0	0	0	0	0	0	0	0	0
M02181:276:000000000-C39RN:1:1101:17439:6783_SUB_SUB	atggatataaagtatcgccaagtttttcgagttttaagctgtagccagtagttctcaagcaaatatttttgtttgataattattaaagtttagggctaa	NA (best_similarity_below_95%)	NA (best_similarity_below_95%)	0	0	0	0	0	0	0	0	0	0	0	0	0	0	0	0	0	0	0	0	0	0	0	0	0	0	0	0	0	0	0	0	0	0	0	0	0	0	0	0	0	0	0	0	0	0
M02181:276:000000000-C39RN:1:1101:6543:10086_SUB_SUB	gaataaaaaaacctccgaacgattttagccaagatacacaagtctaagcacctaaaatcttattgacccaaaactttttgatcaacggacca	NA (best_similarity_below_95%)	NA (best_similarity_below_95%)	0	0	0	0	0	0	0	0	0	0	0	0	0	0	0	0	0	0	0	0	0	0	0	0	0	0	0	0	0	0	0	0	0	0	0	0	0	0	0	0	0	0	0	0	0	0
M02181:276:000000000-C39RN:1:1102:4608:8718_SUB_SUB	ataaagaaaaacttccgagatgagatttatagaaggacacttcacaaaatagaaaaatctaacatattgacccaataattgatcaacgaacca	Ambystoma	Ambystoma	0	0	0	0	0	0	0	0	0	0	0	39	0	0	0	0	0	0	0	0	0	0	0	0	0	0	0	0	0	0	0	0	0	0	0	0	0	0	0	0	0	0	0	0	0	0
M02181:129:000000000-D2FNR:1:1101:18846:3162_SUB_SUB	gtgggtttagggtaccgccaagtccttagagttttaagcgtttgtgctcgtagttctcaggcggatataggggtatatagatatctgaattaagggccag	Tympanuchus	Tympanuchus	0	0	0	0	0	0	0	0	0	0	0	0	0	0	0	0	0	0	0	0	0	0	0	0	0	0	0	0	0	0	0	0	0	0	0	0	0	0	0	0	0	0	0	0	0	0
M02181:129:000000000-D2FNR:1:1101:11710:2392_SUB_SUB	aggaatataaagcaccgccaagtcctttgagtttcaggctattgctagtagttctctggcgaacagttttgttatattaattgtttgtatttacggctaa	Spilogale	Spilogale	0	0	0	0	0	0	0	0	0	0	0	0	0	0	0	0	0	0	0	0	0	0	0	0	0	0	0	0	0	0	0	0	0	0	0	0	0	0	0	0	0	0	0	0	0	0
M02181:129:000000000-D2FNR:1:1101:13330:2827_SUB_SUB	gtgggtttggggtaccgccaagtccttagagttttaagcgttagtgctcgtagttctcgggcggatgctttagtaggtgtaagcatcaagatttagggccag	Passeriformes	Passeriformes	0	0	0	0	0	0	0	0	0	0	0	0	0	0	0	0	0	0	0	0	0	0	0	0	0	0	0	0	0	0	0	0	0	0	0	0	0	0	0	0	0	0	0	0	0	0
M02181:276:000000000-C39RN:1:1101:7637:12056_SUB_SUB	atggaataaagtaccgccaagtcgtttgagttttaagctgtgaccagtagttctcaggcaactaattttattataaattattaaggtttagggctaa	NA (no_blast_match)	NA (no_blast_match)	0	0	0	0	68	0	0	0	0	0	0	0	0	0	23	0	0	0	0	0	0	0	0	0	12	0	0	0	0	0	0	0	0	0	0	0	0	0	0	0	0	0	0	0	0	0
M02181:134:000000000-D2G7U:1:1101:12192:3420_SUB_SUB	gaataaaaaaacctccgaacgattttagccaagacatacaagtctaagcacctataatccctattgacccaaaaacttttgatcaacggacca	NA (best_similarity_below_95%)	NA (best_similarity_below_95%)	0	0	0	0	0	0	0	0	0	0	0	0	0	0	0	0	0	0	0	0	0	0	0	0	0	0	0	0	0	0	0	0	0	0	0	0	0	0	0	0	0	0	0	0	0	0
M02181:129:000000000-D2FNR:1:1101:12519:2632_SUB_SUB	atggatgtaaagtaccgccaagtcctttgagttttaagctgtggccagtagttctcggacaaataattttgttattgaattattagggtttagggctaa	Neotoma	Neotoma	0	0	0	0	0	0	0	0	0	0	0	0	0	0	0	0	0	0	0	0	0	0	0	0	0	0	0	0	0	0	0	0	0	0	0	0	0	0	0	0	0	0	0	0	0	0
M02181:129:000000000-D2FNR:1:1101:12727:2370_SUB_SUB	atggatataaagcaccgccaagtcctttgagttttaagctgtagctagtagttctctggcggataagtttgtttatacttatctatgtttagggctac	NA (best_similarity_below_95%)	NA (best_similarity_below_95%)	0	0	0	0	0	0	0	0	0	0	0	0	0	0	0	0	0	0	0	0	0	0	0	0	124	0	0	0	0	0	0	0	0	0	0	0	0	0	0	0	0	0	0	0	0	0
M02181:129:000000000-D2FNR:1:1101:12460:2180_SUB_SUB	gtgggtataaagcaccgccaagtcctttgagtttcaagctctggcttgtagttctctggcgagtaattttgttatggaattatttaagtttaggactaa	Sylvilagus	Sylvilagus	0	0	0	0	0	0	0	0	0	0	0	0	0	0	0	0	0	0	0	0	0	0	0	0	0	0	0	0	0	0	0	0	0	0	0	0	0	0	0	0	0	0	0	0	0	0
M02181:172:000000000-BHR3V:1:1101:12607:9054_SUB_SUB	gaaaaacaaatcctccaaaccttctagaccacagctcttaacctagatcaaccaatcaaagtactaacagtaactagacccaatacaattgaacaatgaacta	Colinus_virginianus	Colinus_virginianus	0	0	0	0	0	0	0	0	0	0	0	0	0	0	0	0	0	0	0	0	0	0	0	0	0	0	0	0	0	0	0	0	0	0	0	0	0	0	0	0	0	0	0	0	0	0
M02181:276:000000000-C39RN:1:1101:12584:15136_SUB_SUB	gaaaaaaatatcttccatattaaacaggcctaaaactcaagccaaaagatacagctttacgaaccaataaattggcatcaattgacccaaataatttgatcaatgaacca	NA (best_similarity_below_95%)	NA (best_similarity_below_95%)	0	0	0	0	0	0	0	0	0	0	0	0	0	0	0	0	0	0	0	0	0	0	0	0	0	0	0	0	0	0	0	0	0	0	0	0	0	0	0	0	0	0	0	0	0	0
M02181:129:000000000-D2FNR:1:1101:19549:2820_SUB_SUB	gggagtctgaggtaccgccaagtccttagagttttaagcgttttgctcgtagttctctggcggatatttttgtgttttaaatatctgggtttagggctga	Testudinidae	Manouria_emys	0	0	0	0	0	0	0	0	0	0	0	0	0	0	0	0	0	0	0	0	0	0	0	0	0	0	0	0	0	0	0	0	0	0	0	0	0	0	0	0	0	0	122	0	0	0
M02181:172:000000000-BHR3V:1:1101:4144:10733_SUB_SUB	gagtaaaaaacctccgaatgattatagccaagacacacaagtctaagcactattaatccaattgacccaaaaaacttttgatcaacagacca	NA (best_similarity_below_95%)	NA (best_similarity_below_95%)	0	0	0	0	0	0	0	0	0	0	0	0	0	0	0	0	0	0	0	0	0	0	0	0	0	0	0	0	0	0	0	0	0	0	0	0	0	0	0	0	0	0	0	0	0	0
M02181:172:000000000-BHR3V:1:1101:13277:2720_SUB_SUB	aagggtataaagcaccgccaagtcctttgagttttaagctattgtcggtagtactctggcgaatagttttgtttatataactatttatgtttagggctaa	Odocoileus	Odocoileus	0	0	0	0	0	0	0	0	0	0	0	0	0	0	0	0	0	0	0	0	0	0	0	0	0	0	0	0	0	0	0	0	0	0	0	0	0	0	0	0	0	0	0	0	121	0
M02181:129:000000000-D2FNR:1:1101:15050:2196_SUB_SUB	gtgggtttagggcaccgccaagtccttaaagttttaagcgtttgtgctcgtagttctctggcggatacttcggtagagtaagtatcaagatttagggccag	Anas	Anas	0	0	0	0	0	0	0	0	0	0	0	0	0	0	0	0	0	0	0	0	0	0	0	0	0	0	0	0	0	0	0	0	0	0	0	0	0	0	0	0	0	0	0	0	0	0
M02181:129:000000000-D2FNR:1:1101:15946:2542_SUB_SUB	gtgggtttagggcaccgccaagtccttagagttttaagcgtttgtgctcgtagttctcaggcggatacgtgaatatattagtatcaagatttagggccag	Meleagris_gallopavo	Meleagris_gallopavo	0	0	0	0	0	0	0	0	0	0	0	0	0	0	0	0	0	0	0	0	0	0	0	0	0	0	0	0	0	0	0	0	0	0	0	0	0	0	0	0	0	0	0	0	0	0
M02181:43:000000000-D0L60:1:1101:14874:2165_SUB_SUB	gcacaatccgacctccgagcaacacatgccgagacttcaccagtcaaagcgaattaccacgtttaattgatccaataacttgaccaacggaaca	Homo_sapiens	Homo_sapiens	0	0	0	0	0	0	0	0	0	0	0	0	0	43	0	0	0	34	0	0	0	0	0	0	0	0	0	0	0	42	0	0	0	0	0	0	0	0	0	0	0	0	0	0	0	0
M02181:276:000000000-C39RN:1:1103:9059:10732_SUB_SUB	gtataaatcaacctcaaaacgattttacctgagactcacaagtcaaaataactaaaatctaattgacccatttttttttttgatcaatggacca	NA (no_blast_match)	NA (no_blast_match)	0	0	0	0	0	0	0	0	0	46	0	16	0	0	0	0	0	0	0	0	0	0	0	0	0	0	0	0	0	0	0	0	0	0	0	0	0	0	0	0	0	0	0	0	0	0
M02181:172:000000000-BHR3V:1:1101:7099:6920_SUB_SUB	gtgggtttagggcaccgccaagtccttagagttttaagcgtttgtgctcgtagttctcgggcggatgctcaggtagcatagagcatcaagatttagggccag	Corvus	Corvidae	0	0	0	0	0	0	0	0	0	0	0	0	0	0	0	0	0	0	0	0	0	0	0	0	0	0	0	0	0	0	0	0	0	0	0	0	0	0	0	0	0	0	0	0	0	0
M02181:276:000000000-C39RN:1:1101:11713:11716_SUB_SUB	agggatataaagcaccgccaagtcctttgagttttaagctattactaataatcctctaacgaattattttgttgtaaaattatctatgtttagggctaa	NA (best_similarity_below_95%)	NA (best_similarity_below_95%)	0	0	114	0	0	0	0	0	0	0	0	0	0	0	0	0	0	0	0	0	0	0	0	0	0	0	0	0	0	0	0	0	0	0	0	0	0	0	0	0	0	0	0	0	0	0
M02181:276:000000000-C39RN:1:1101:26533:9409_SUB_SUB	gtataaatcaactttcgaatgataataatctagacattacatgtccaaattacaactcattaattgacccaaattattgatcaacggaaca	NA (best_similarity_below_95%)	NA (best_similarity_below_95%)	0	0	0	0	0	0	0	0	0	0	0	114	0	0	0	0	0	0	0	0	0	0	0	0	0	0	0	0	0	0	0	0	0	0	0	0	0	0	0	0	0	0	0	0	0	0
M02181:172:000000000-BHR3V:1:1101:16848:3386_SUB_SUB	gaataaaatatcctccgaaagactaaaatttagaccaacaagtcaaaattaaattacgtcaaaattgatccagaaattttctgatcaatggacca	NA (best_similarity_below_95%)	NA (best_similarity_below_95%)	0	0	0	0	0	0	0	0	0	0	0	0	0	0	0	0	0	0	0	0	0	0	0	0	0	0	0	0	0	0	0	0	0	0	0	0	0	0	0	0	0	0	0	0	0	0
M02181:172:000000000-BHR3V:1:1101:18772:5986_SUB_SUB	atggatataaagtaccgccaagtcctttgagttttaagctataaccagtagttctcaggcaaatatttttgttagaaaaaattattgaggtttagggctaa	Microtus	Microtus	0	0	0	0	0	0	0	0	0	0	0	0	0	0	0	0	0	0	0	0	0	0	0	0	0	0	0	0	0	0	0	0	0	0	0	0	0	0	0	0	0	0	0	0	0	0
M02181:276:000000000-C39RN:1:1101:12191:8069_SUB_SUB	atggatataaagtaccgccaagtcctttgagttttaagcggtagccaatagttctcaagcaaatgattttgttatttaatctttaaggtttagggctaa	Peromyscus	Peromyscus	0	0	0	0	112	0	0	0	0	0	0	0	0	0	0	0	0	0	0	0	0	0	0	0	0	0	0	0	0	0	0	0	0	0	0	0	0	0	0	0	0	0	0	0	0	0
M02181:276:000000000-C39RN:1:1101:24264:15802_SUB_SUB	gtgggtttggggcaccgccaagtccttagagttttaagcgtttgtgctcgtagttctcgggcggatgttttggtagggtaaacatcaggatttagggctaa	Charadrius	Charadrius_vociferus	0	0	111	0	0	0	0	0	0	0	0	0	0	0	0	0	0	0	0	0	0	0	0	0	0	0	0	0	0	0	0	0	0	0	0	0	0	0	0	0	0	0	0	0	0	0
M02181:134:000000000-D2G7U:1:1101:18437:2422_SUB_SUB	gaataaaatattctccgaaagactaaaatttagaccaacaagtcaaaattaaattacgtcaaaactgatccagaaatcttctgatcaatggacca	Chaetodipus	Chaetodipus	0	0	0	0	0	0	0	0	0	0	0	0	0	0	0	0	0	0	0	0	0	0	0	0	0	0	0	0	0	0	0	0	0	0	0	0	0	0	0	0	0	0	0	0	0	0
M02181:276:000000000-C39RN:1:1101:11723:12449_SUB_SUB	gaataaaatatcctccgaaagattaaaatttagaccaacaagtcaaaattaaattacgtcaaaactgatccagaaatcttctgatcaatggacca	Chaetodipus	Chaetodipus	0	0	0	0	0	0	0	0	0	0	0	0	0	0	0	0	0	0	0	0	0	0	0	0	0	0	0	0	0	0	0	0	0	0	0	0	0	0	0	0	0	0	0	0	0	0
M02181:276:000000000-C39RN:1:1101:14531:13998_SUB_SUB	gaataaactaacctccgaatgataataatctagacactacatgtccaaattacaattcattaattgacccaaattattgatcaacggaata	Cynomys	Cynomys	0	0	0	0	0	109	0	0	0	0	0	0	0	0	0	0	0	0	0	0	0	0	0	0	0	0	0	0	0	0	0	0	0	0	0	0	0	0	0	0	0	0	0	0	0	0
M02181:129:000000000-D2FNR:1:1101:18450:2325_SUB_SUB	atggatgtaaagtaccgccaagtcctttgagttttaagctgtggccagtagttctcgggcaaataattttgttattgaattattaggatttaaggctaa	Neotoma	Neotoma	0	0	0	0	0	0	0	0	0	0	0	0	0	0	0	0	0	0	0	0	0	0	0	0	0	0	0	0	0	0	0	0	0	0	0	0	0	0	0	0	0	0	0	0	0	109
M02181:276:000000000-C39RN:1:1101:16096:2438_SUB_SUB	gaacaaaaaatcctccgaatgattttaattaagacttacaagtcaaagttccaaaaaaatcaaattgatttaatttatttgatcaacggacca	NA (best_similarity_below_95%)	NA (best_similarity_below_95%)	0	0	0	0	0	0	0	0	0	0	0	0	0	0	0	0	0	0	0	0	0	0	0	0	0	0	0	0	0	0	0	0	0	0	0	0	0	0	0	0	0	0	0	0	0	0
M02181:276:000000000-C39RN:1:1101:13213:3513_SUB_SUB	gtacaaaaaaacctccgaaagactgacatacagacttacaggtcgatattaacataagtctcaattgacccagaaatctgatcaatggacca	NA (best_similarity_below_95%)	NA (best_similarity_below_95%)	0	0	0	0	0	107	0	0	0	0	0	0	0	0	0	0	0	0	0	0	0	0	0	0	0	0	0	0	0	0	0	0	0	0	0	0	0	0	0	0	0	0	0	0	0	0
M02181:129:000000000-D2FNR:1:1101:15243:2224_SUB_SUB	gtgggtttggggcaccgtcaagtccttagagttttaagcgttagtgctcgtagttctcgggcggatgctttagtaggtgtaagcatcaagatttagggccag	Passeriformes	Passeriformes	0	0	0	0	0	0	0	0	0	0	0	0	0	0	0	0	0	0	0	0	0	0	0	0	0	0	0	0	0	0	0	0	0	0	0	0	0	0	0	0	0	0	0	0	0	0
M02181:43:000000000-D0L60:1:1101:12793:8697_SUB_SUB	gtgggtttgaggcaccgccaagtccttagagttttaagcgtttgtgctcgtagttctcgggcggatgcttgggtaatatgaagcatcaagatttagggccag	Bombycilla	Bombycilla	0	0	0	0	0	0	28	0	0	0	78	0	0	0	0	0	0	0	0	0	0	0	0	0	0	0	0	0	0	0	0	0	0	0	0	0	0	0	0	0	0	0	0	0	0	0
M02181:172:000000000-BHR3V:1:1101:4112:16783_SUB_SUB	gaataaagaaatttccgaacgattttagccaagacatacaagtctaagcacctaaaatccctattgacccaaaaatttttgattaatggacca	NA (best_similarity_below_95%)	NA (best_similarity_below_95%)	0	0	0	0	0	0	0	0	0	0	0	0	0	0	0	0	0	0	0	0	0	0	0	0	0	0	0	0	0	0	0	0	0	0	0	0	0	0	0	0	0	0	0	0	0	0
M02181:129:000000000-D2FNR:1:1101:11823:4573_SUB_SUB	agggatataaagcaccgccaagtcctttgagtttcaggctattgttagtagttctctggcgaacagttttgttatattaattgtttgtgtttacggctaa	Spilogale	Spilogale	0	0	0	0	0	0	0	0	0	0	0	0	0	0	0	0	0	0	0	0	0	0	0	0	0	0	0	0	0	0	0	0	0	0	0	0	0	0	0	0	0	0	0	0	0	0
M02181:172:000000000-BHR3V:1:1101:12981:3612_SUB_SUB	agggacgtaaggcaccgccaagtcctttgagttttaagctgttcctagtagttctccggcgaattattttgttatagaatgatttatgtttagggctaa	NA (best_similarity_below_95%)	NA (best_similarity_below_95%)	0	0	0	0	0	0	0	0	0	0	0	0	0	0	0	0	0	0	0	0	0	0	0	0	0	0	0	0	0	0	0	0	0	0	0	0	0	0	0	0	0	0	0	0	0	0
M02181:172:000000000-BHR3V:1:1101:13281:28900_SUB_SUB	gaataaaatatgctccgaaagactaaaatttagaccaacaagtcaaaattagcttacgtcaaaactgatccagaatcttctgatcaatggacca	NA (no_blast_match)	NA (no_blast_match)	0	0	0	0	0	0	0	0	0	0	0	0	0	0	0	0	0	0	0	0	0	0	0	0	0	0	0	0	0	0	0	0	0	0	0	0	0	0	0	0	0	0	0	0	0	0
M02181:172:000000000-BHR3V:1:1101:16440:6620_SUB_SUB	agggatataaagcaccgccaagtcctttgagttttaggccgttgctagtagtactctggcgaacattcttgtttattgaatgtttatgtttacggctaa	Marmotini	Marmotini	0	0	0	0	0	0	0	0	0	0	0	0	0	0	0	0	0	0	0	0	0	0	0	0	0	0	0	0	0	0	0	0	0	0	0	0	0	0	0	0	0	0	0	0	0	0
M02181:276:000000000-C39RN:1:1101:22014:6921_SUB_SUB	gcataaaaaaacctccgaaggacaaatatcaagaccaacaaatctaagttactaaagtccaaatattgacccagaatcctaattctgatcaatgaacca	NA (no_blast_match)	NA (no_blast_match)	0	0	0	0	0	0	0	0	0	0	0	0	0	0	0	0	0	0	0	0	0	0	0	0	0	0	0	0	0	0	0	0	0	0	0	0	0	0	0	0	0	0	0	0	0	0
M02181:129:000000000-D2FNR:1:1101:16171:2678_SUB_SUB	atggatataaagtaccgccaagtcctttgagttttaagctgtggccaatagttctcaggcaaatatttttgttagaaaaaattattgaggtttagggctaa	Microtus	Microtus_ochrogaster	0	0	0	0	0	0	0	0	0	0	0	0	0	0	0	0	0	0	0	0	0	0	0	0	0	0	0	0	0	0	0	0	0	0	0	0	0	0	0	0	0	0	0	0	0	0
M02181:129:000000000-D2FNR:1:1101:19194:2263_SUB_SUB	atggatataaagcaccgccaagtcctttgagttttaagctgtagctagtagttctctggcggataagtttgttttatacttatctatgtttaggactac	NA (best_similarity_below_95%)	NA (best_similarity_below_95%)	0	0	0	0	0	0	0	0	0	0	0	0	0	0	0	0	0	0	0	0	0	0	0	0	0	0	0	0	0	0	0	0	0	0	0	0	0	0	0	0	0	0	0	0	0	0
M02181:43:000000000-D0L60:1:1101:17479:7106_SUB_SUB	atggatataaagcaccgccaagtcctttgagttttaagctgttgctagtagtcctccggcgagtagttttgttaattaaattacctaagtttagggctaa	Blarina hylophaga/carolinensis	Blarina_hylophaga	0	0	0	0	0	0	0	0	0	0	0	0	0	0	13	0	0	0	0	0	0	0	0	0	0	0	0	0	0	0	0	0	0	0	0	0	0	0	0	0	0	0	0	0	0	0
M02181:172:000000000-BHR3V:1:1101:22728:5532_SUB_SUB	gtgggtttagggcactgccaagtccttagagttttaagcgtttgtgctcgtagttctcaggcggatacgtgagtatattagtatcaagatttagggccag	Meleagris_gallopavo	Meleagris_gallopavo	0	0	0	0	0	0	0	0	0	0	0	0	0	0	0	0	0	0	0	0	0	0	0	0	0	0	0	0	0	0	0	0	0	0	0	0	0	0	0	0	0	0	0	0	0	0
M02181:134:000000000-D2G7U:1:1101:18996:4347_SUB_SUB	gcaaaaaccaacctccgaatgattaaagtctagactcaacaagtcaaagcattagaaatcataaattgacccaaatccttttgatcaacggaaca	Lepus_townsendii	Lepus_townsendii	0	0	0	0	0	0	0	0	0	0	0	0	0	0	0	0	0	0	0	0	0	0	0	0	0	0	0	0	0	0	0	0	0	0	0	0	0	0	0	0	0	0	0	0	0	0
M02181:172:000000000-BHR3V:1:1101:20800:21043_SUB_SUB	ttgcggcaaagtccagtcggtgcgacgaggctggaggggttggtgggtggaggtcgctcgaggaggggtccggtcacgcccggtcaggc	NA (no_blast_match)	NA (no_blast_match)	0	0	0	0	0	0	0	0	0	0	0	0	0	0	0	0	0	0	0	0	0	0	0	0	0	0	0	0	0	0	0	0	0	0	0	0	0	0	0	0	0	0	0	0	0	0
M02181:276:000000000-C39RN:1:1101:24807:12729_SUB_SUB	gaacaaaaaatcctccgaacgattttaaaaacaaaacttacaagtcaaattatgatatcgcttattgatccaaaaaattgatcaacggaaca	Antilocapra_americana	Antilocapra	0	0	0	0	0	0	0	0	0	0	0	97	0	0	0	0	0	0	0	0	0	0	0	0	0	0	0	0	0	0	0	0	0	0	0	0	0	0	0	0	0	0	0	0	0	0
M02181:276:000000000-C39RN:1:1101:9430:4828_SUB_SUB	gaacaaaccaacctccgaatgattttaagagagacacacaagtcaaagtactaaaaatctaattgacccaattcatttgatcaatggacca	NA (best_similarity_below_95%)	NA (best_similarity_below_95%)	0	0	0	0	0	0	0	0	0	64	0	0	0	0	0	0	0	0	0	0	0	0	0	0	0	0	0	0	0	0	0	0	0	0	0	0	0	0	0	0	0	0	0	0	0	0
M02181:172:000000000-BHR3V:1:1101:20130:10398_SUB_SUB	gaataaaaaaacctccgaataattttagccaagacacacaagtctaagcattttaaatccaattgacccaaaacttttttgatcaacggacca	NA (best_similarity_below_95%)	NA (best_similarity_below_95%)	0	0	0	0	0	0	0	0	0	0	0	0	0	0	0	0	0	0	0	0	0	0	0	0	0	0	0	0	0	0	0	0	0	0	0	0	0	0	0	0	0	0	0	0	0	0
M02181:172:000000000-BHR3V:1:1101:21581:6060_SUB_SUB	gcataaaaaaacctccgaatgattttaactaagacacataagtctaagtaattatatatcttattgacccaaaacttttttgatcaacggacca	Neotoma_lepida	Neotoma_lepida	0	0	0	0	0	0	0	0	0	0	0	0	0	0	0	0	0	0	0	0	0	0	0	0	0	0	0	0	0	0	0	0	0	0	0	0	0	0	0	0	0	0	0	0	0	0
M02181:129:000000000-D2FNR:1:1101:13556:3214_SUB_SUB	atggatataaagtaccgccaagtcctttgagttttaagctgtggccagtagtcctcgggcaaataattttgttattaaatcattagggtttaagactaa	Neotoma	Neotoma	0	0	0	0	0	0	0	0	0	0	0	0	0	0	0	0	0	0	0	0	0	0	0	0	0	0	0	0	0	0	0	0	0	0	0	0	0	0	0	0	0	0	0	0	0	0
M02181:172:000000000-BHR3V:1:1101:20576:13706_SUB_SUB	gaataaaatatcctccgaaagactaaaatttagaccaacaaatcaaaattaaattacgtcaaaactgatccagaaattttctgatcaatggacca	NA (no_blast_match)	NA (no_blast_match)	0	0	0	0	0	0	0	0	0	0	0	0	0	0	0	0	0	0	0	0	0	0	0	0	0	0	0	0	0	0	0	0	0	0	0	0	0	0	0	0	0	0	0	0	0	0
M02181:129:000000000-D2FNR:1:1101:15685:3285_SUB_SUB	gcgggtataaagcaccgccaagtcttttgagttttaagctctggcttgtagttctctggcgaataattttgttaggaaattatctaagtttagggctaa	Lepus_californicus	Lepus_californicus	0	0	0	0	0	0	0	0	0	0	0	0	0	0	0	0	0	0	0	0	0	0	0	0	0	0	0	0	0	0	0	0	0	0	0	0	0	0	0	0	0	0	0	0	0	0
M02181:172:000000000-BHR3V:1:1101:23415:3767_SUB_SUB	gaataaaaaaacttttgaatgattatagctaagacacacaagtctaagcacctggatccaattgacccaatttttttgatcaacggacca	NA (best_similarity_below_95%)	NA (best_similarity_below_95%)	0	0	0	0	0	0	0	0	0	0	0	0	0	0	0	0	0	0	0	0	0	0	0	0	0	0	0	0	0	0	0	0	0	0	0	0	0	0	0	0	0	0	0	0	0	0
M02181:134:000000000-D2G7U:1:1101:13679:3327_SUB_SUB	gcaaaaaccaacctctgaatgattaaagcctagactcaacaagtcaaagcattagaaatcataaattgacccaaatccttttgatcaacggaaca	Lepus_townsendii	Lepus_townsendii	0	0	0	0	0	0	0	0	0	0	0	0	0	0	0	0	0	0	0	0	0	0	0	0	0	0	0	0	0	0	0	0	0	0	0	0	0	0	0	0	0	0	0	0	0	0
M02181:129:000000000-D2FNR:1:1101:11732:2331_SUB_SUB	gtgggtttagggcaccgccaagtccttagagttttaagcgtttgtgctcgtagttctcaggcggatataggggtatatagatatctgaattaagagccag	Tympanuchus	Tympanuchus	0	0	0	0	0	0	0	0	0	0	0	0	0	0	0	0	0	0	0	0	0	0	0	0	0	0	0	0	0	0	0	0	0	0	0	0	0	0	0	0	0	0	0	0	0	0
M02181:172:000000000-BHR3V:1:1101:24470:5518_SUB_SUB	gcataaaaaacctccgaatgattttaactaagacacacaagtctaagtaattatatatcttattgacccaaaacttttttgatcaacagacca	Neotoma	Neotoma	0	0	0	0	0	0	0	0	0	0	0	0	0	0	0	0	0	0	0	0	0	0	0	0	0	0	0	0	0	0	0	0	0	0	0	0	0	0	0	0	0	0	0	0	0	0
M02181:129:000000000-D2FNR:1:1101:18681:2181_SUB_SUB	gtgggtataaagcaccgccaagtcctttgagtttcaagctctgacttgtagttctctgacgagtaattttgttatggaattatttaagtttagggctaa	Sylvilagus	Sylvilagus	0	0	0	0	0	0	0	0	0	0	0	0	0	0	0	0	0	0	0	0	0	0	0	0	0	0	93	0	0	0	0	0	0	0	0	0	0	0	0	0	0	0	0	0	0	0
M02181:276:000000000-C39RN:1:1101:18568:6312_SUB_SUB	atgggtttgggacaccgccaagtccttagagttttaagcgtttgtgctcgtagttctcgggcggatgttttggtatggcaagcatcgagatttagggctag	Leucophaeus	Leucophaeus_atricilla	0	0	0	0	0	0	0	0	0	0	92	0	0	0	0	0	0	0	0	0	0	0	0	0	0	0	0	0	0	0	0	0	0	0	0	0	0	0	0	0	0	0	0	0	0	0
M02181:276:000000000-C39RN:1:1101:21850:8534_SUB_SUB	gcataaaaaacatccaaatgattttactctagactcacaagtctaagtaactatcagaatcttattgaccccaaaattgttgatcaatggacta	NA (no_blast_match)	NA (no_blast_match)	0	0	0	90	0	0	0	0	0	0	0	0	0	0	0	0	0	0	0	0	0	0	0	0	0	0	0	0	0	0	0	0	0	0	0	0	0	0	0	0	0	0	0	0	0	0
M02181:172:000000000-BHR3V:1:1101:9362:22307_SUB_SUB	gcataaaaaaacctccgaatgattttaactcagactcacaagtctaagtaactaaatatctcattgacccaaaactttttgatcaacggacca	Neotoma_leucodon	Neotoma_leucodon	0	0	0	0	0	0	0	0	0	0	0	0	0	0	0	0	0	0	0	0	0	0	0	0	0	0	0	0	0	0	0	0	0	0	0	0	0	16	0	0	0	0	0	0	0	0
M02181:129:000000000-D2FNR:1:1101:17811:4102_SUB_SUB	acggatataaagtaccgccaagtcctttgagttttaagcgatggccagtagttctcaagcaaatgattttgttatttaatctttaaggtttagggctaa	Peromyscus	Peromyscus	0	0	0	0	0	0	0	0	0	0	0	0	0	0	0	0	0	0	0	0	0	0	0	0	0	0	0	0	0	0	0	0	0	0	0	0	0	0	0	0	0	0	0	0	0	0
M02181:134:000000000-D2G7U:1:1101:19178:3623_SUB_SUB	atacaaaaaaactcccgagtgattaaaatctagacctactagtcaaaatatagtatcacttattgatccaataacctttgatcaacggaaca	NA (best_similarity_below_95%)	NA (best_similarity_below_95%)	0	0	0	0	0	0	0	0	0	0	0	0	0	0	0	0	0	0	0	0	0	0	0	0	0	0	0	0	0	0	0	0	0	0	0	0	0	0	0	0	0	0	0	0	0	0
M02181:129:000000000-D2FNR:1:1101:16248:1875_SUB_SUB	gtgggtttaggacaccgccaagtccttagagttttaagcgtttgtgctcgtagttctctggcggatacttcggtagggtaagtatcaagatttagggccag	Anatidae	Anatidae	0	0	0	0	0	0	0	0	0	0	0	0	0	0	0	0	0	0	0	0	0	0	0	0	0	0	0	0	0	0	0	0	0	0	0	0	0	0	0	0	0	0	0	0	0	0
M02181:129:000000000-D2FNR:1:1101:19754:2278_SUB_SUB	atggatgtaaaataccgccaagtcctttgagttttaagctgtggccagtagttctcgaacaaataattttgttattgaattattagaatttagggctaa	NA (best_similarity_below_95%)	NA (best_similarity_below_95%)	0	0	0	0	0	0	0	0	0	0	0	0	0	0	0	0	0	0	0	0	0	0	0	0	0	0	0	0	0	0	0	0	0	0	0	0	0	0	0	0	0	0	0	0	0	0
M02181:136:000000000-D2G9B:1:1101:13464:2596_SUB_SUB	gaataacacatcctccgaaagacctagacctagaccaacaagtcaaagttaatctacgtcaactatgatccaattattctgatcaatggacca	NA (best_similarity_below_95%)	NA (best_similarity_below_95%)	0	0	0	0	0	0	0	0	0	0	0	0	0	0	0	0	0	0	0	0	0	0	0	0	0	0	0	0	0	0	0	0	0	0	0	0	0	0	0	0	0	0	0	0	0	0
M02181:136:000000000-D2G9B:1:1101:10898:2956_SUB_SUB	gaataaaaaaacctccgaaagattatagccaagacacacaagtccaagcacctataatccaattgacccaatttttgatcaacgaacca	Onychomys	Onychomys	0	0	0	0	0	0	0	0	0	0	0	0	0	0	0	0	0	0	0	0	0	0	0	0	0	0	0	0	0	0	0	0	0	0	0	0	0	0	0	0	0	0	0	0	0	0
M02181:276:000000000-C39RN:1:1101:22984:8126_SUB_SUB	gtacaaattaacctccgaatgataataatctagacacaacatgtcaaaattataattcattaattgacccaagtcattgatcaatggaaca	NA (best_similarity_below_95%)	NA (best_similarity_below_95%)	0	0	0	0	0	88	0	0	0	0	0	0	0	0	0	0	0	0	0	0	0	0	0	0	0	0	0	0	0	0	0	0	0	0	0	0	0	0	0	0	0	0	0	0	0	0
M02181:276:000000000-C39RN:1:1101:22152:13988_SUB_SUB	gtgggtttggggcaccgccaagtccttagagttttaagcgtttgtgctcgtagttctcaggcggatacatgtgtgatgggaggtatctagatttagggttag	Gallus_gallus	Gallus_gallus	0	0	0	0	0	0	0	0	0	0	88	0	0	0	0	0	0	0	0	0	0	0	0	0	0	0	0	0	0	0	0	0	0	0	0	0	0	0	0	0	0	0	0	0	0	0
M02181:276:000000000-C39RN:1:1102:27412:15260_SUB_SUB	gcataattcaacctccgagcaacctaaactaagactgcactagcctaagcaagttaatatatattgacccgataatttgatcaacggagta	Homo_sapiens	Homo_sapiens	0	0	0	0	0	0	0	0	0	31	0	47	0	0	0	0	0	0	0	0	0	0	0	0	0	0	0	0	0	0	0	0	0	0	0	0	0	0	0	0	0	0	0	0	0	0
M02181:276:000000000-C39RN:1:1101:21032:24301_SUB_SUB	gaataaaaaggacctcggagaataaaaaacctccgaatggttttagctaagacacacaagtctaagcattttatatccaattggcccccaaaaatttttgatcaacggacca	Peromyscus	Peromyscus_maniculatus_bairdii	0	0	0	0	0	0	0	0	0	0	0	15	0	0	0	0	0	0	0	0	0	0	0	0	0	0	0	0	0	0	0	0	0	0	0	0	0	0	0	0	0	0	0	0	0	0
M02181:276:000000000-C39RN:1:1101:17796:4344_SUB_SUB	gtgggtttgaggcaccgccaagtccttagagttttaagcgtttgtgctcgtagttctcgggcggatgttttggtgggctaaacatcaagatttagggctgg	Onychoprion	Onychoprion	0	0	0	0	0	0	0	0	0	0	86	0	0	0	0	0	0	0	0	0	0	0	0	0	0	0	0	0	0	0	0	0	0	0	0	0	0	0	0	0	0	0	0	0	0	0
M02181:134:000000000-D2G7U:1:1101:16041:2777_SUB_SUB	gaataaaaaaacctccgaataattttagccaagacacacaagtctaagcattttaaatccaattgacccaaaacctttttgatcaacggacca	Peromyscus	Peromyscus	0	0	0	0	0	0	0	0	0	0	0	0	0	0	0	0	0	0	0	0	0	0	0	0	0	0	0	0	0	0	0	0	0	0	0	0	0	0	0	0	0	0	0	0	0	0
M02181:129:000000000-D2FNR:1:1101:14642:3815_SUB_SUB	gtgggtttggggcaccaccaagtccttagagttttaagcgttagtgctcgtagttctcgggcggatgctttagtaggtgtaagcatcaagatttagggccag	Passeriformes	Passeriformes	0	0	0	0	0	0	0	0	0	0	0	0	0	0	0	0	0	0	0	0	0	0	0	0	0	0	0	0	0	0	0	0	0	0	0	0	0	0	0	0	0	0	0	0	0	0
M02181:276:000000000-C39RN:1:1101:25355:17794_SUB_SUB	gtacaaataagcctccgaatgataataatctagacataacatgtccaaataaggactcatcagttgacccaaactattgatcaatggaac	NA (best_similarity_below_95%)	NA (best_similarity_below_95%)	0	0	0	0	0	0	0	0	0	39	0	0	0	0	0	0	0	0	0	0	0	0	0	0	0	0	0	0	0	0	0	0	0	0	0	0	0	0	0	0	0	0	0	0	0	0
M02181:129:000000000-D2FNR:1:1101:19673:3557_SUB_SUB	atggatataaagtaccaccaagtcctttgagttttaagcgatggccagtagttctcaggcaaacgatttcgttatttaatcgttgaagtttagggctaa	Peromyscus	Peromyscus_pectoralis	0	0	0	0	0	0	0	0	0	0	0	0	0	0	0	0	0	0	0	0	0	0	0	0	0	0	0	0	0	0	0	0	0	0	0	0	0	0	0	0	0	0	0	0	0	0
M02181:276:000000000-C39RN:1:1101:25910:5877_SUB_SUB	gcataaaaaacatccaaatgattttactctagattcacaagtctaagtaactatcataatcttattgaccccaaaattgttgatcaatggacca	NA (no_blast_match)	NA (no_blast_match)	0	0	0	71	0	0	0	0	0	0	0	0	0	0	0	0	0	0	0	0	0	0	0	0	0	0	0	0	0	0	0	0	0	0	0	0	0	0	0	0	0	0	0	0	0	0
M02181:172:000000000-BHR3V:1:1101:7735:8437_SUB_SUB	gaataaaatatcctccgaaagactaaaatttagaccaacaagtcaaaattaaattacgtcaaaactgatccagaaattttctgatcaatagacca	NA (best_similarity_below_95%)	NA (best_similarity_below_95%)	0	0	0	0	0	0	0	0	0	0	0	0	0	0	0	0	0	0	0	0	0	0	0	0	0	0	0	0	0	0	0	0	0	0	0	0	0	0	0	0	0	0	0	0	0	0
M02181:134:000000000-D2G7U:1:1101:25252:5815_SUB_SUB	gcataacataacctccatattgaaagaaccttttctaagctgagatttacaaatttaagcatcagtattctgacatccattgacccaatatattgaacaacgaacca	Anaxyrus	Anaxyrus	0	0	0	0	0	0	0	0	0	0	0	0	0	0	0	0	0	0	0	0	0	0	0	0	0	0	0	0	0	0	0	0	0	0	0	0	0	0	0	0	0	0	0	0	0	0
M02181:172:000000000-BHR3V:1:1101:18896:4110_SUB_SUB	atataaaaaaactcccgagtgattaaaatttagaccgactagtcaaaatgtagtatcacttattgatccaataactttttttgatcaacggaaca	Urocyon cinereoargenteus	Urocyon	0	0	0	0	0	0	0	0	0	0	0	0	0	0	0	0	0	0	0	0	0	0	0	0	0	0	0	0	0	0	0	0	0	0	0	0	0	0	0	0	0	0	0	0	0	0
M02181:134:000000000-D2G7U:1:1101:9255:3310_SUB_SUB	gcatagaaaaacctccgagaagaaaaatcaagacctactagtcaaaattcctactatttatttgatccaaaaagcttgatcaacggaata	Mephitis	Mephitis	0	0	0	0	0	0	0	0	0	0	0	0	0	0	0	0	0	0	0	0	0	0	0	0	0	0	0	0	0	0	0	0	0	0	0	0	0	0	0	0	0	0	0	0	0	0
M02181:276:000000000-C39RN:1:1101:8586:8151_SUB_SUB	gtacaaaaaaacctccgaaagactgatatacagacttacagatcgatattaacataagtctcaattgacccagaaatctgatcaatggacca	NA (best_similarity_below_95%)	NA (best_similarity_below_95%)	0	0	0	81	0	0	0	0	0	0	0	0	0	0	0	0	0	0	0	0	0	0	0	0	0	0	0	0	0	0	0	0	0	0	0	0	0	0	0	0	0	0	0	0	0	0
M02181:276:000000000-C39RN:1:1101:16468:4390_SUB_SUB	gtacaaattaacctccgaatgataataatctagacacaatatgtccaaattataattcattaattgacccaagtcattgatcaacagaaca	NA (best_similarity_below_95%)	NA (best_similarity_below_95%)	0	0	0	0	0	0	0	0	0	81	0	0	0	0	0	0	0	0	0	0	0	0	0	0	0	0	0	0	0	0	0	0	0	0	0	0	0	0	0	0	0	0	0	0	0	0
M02181:43:000000000-D0L60:1:1101:11994:2830_SUB_SUB	gggggtttaaagcaccgccaagtcctttgagttttaagctgttgctagtagttctccggcgaataattttgtttaataaattacttatgtttaaggctaa	Ursus_americanus	Ursus_americanus	0	0	0	0	0	0	0	0	0	0	0	0	81	0	0	0	0	0	0	0	0	0	0	0	0	0	0	0	0	0	0	0	0	0	0	0	0	0	0	0	0	0	0	0	0	0
M02181:276:000000000-C39RN:1:1101:17595:2486_SUB_SUB	gcataaaaaaacctccgaatgattttaactcagacttacaagtctaagtaactaagtatctcattgacccaaaactttttgatcaacggacca	Neotoma_leucodon	Neotoma_leucodon	0	0	0	0	0	80	0	0	0	0	0	0	0	0	0	0	0	0	0	0	0	0	0	0	0	0	0	0	0	0	0	0	0	0	0	0	0	0	0	0	0	0	0	0	0	0
M02181:134:000000000-D2G7U:1:1101:21390:2734_SUB_SUB	gaataaaaaaacctccgaacgattatagccaagacatacaagtctaagcacctagatccaattgacccaattttttgatcaacggacca	NA (best_similarity_below_95%)	NA (best_similarity_below_95%)	0	0	0	0	0	0	0	0	0	0	0	0	0	0	0	0	0	0	0	0	0	0	0	0	0	0	0	0	0	0	0	0	0	0	0	0	0	0	0	80	0	0	0	0	0	0
M02181:172:000000000-BHR3V:1:1101:7112:4590_SUB_SUB	gtgggtttgggacaccgccaagtccttagagttttaaacgtttgtgctcgtagttctcgggcggatgctcaggtagcatagagcatcaagatttagggccag	Corvus	Corvidae	0	0	0	0	0	0	0	0	0	0	0	0	0	0	0	0	0	0	0	0	0	0	0	0	0	0	0	0	0	0	0	0	0	0	0	0	0	0	0	0	0	0	0	0	0	0
M02181:134:000000000-D2G7U:1:1101:17091:2599_SUB_SUB	gaataaaaaaacctccgaacgattatagccaagacacataagtctaagcacttggatctaattgacccaatttttttgatcaacggacca	NA (no_blast_match)	NA (no_blast_match)	0	0	0	0	0	0	0	0	0	0	0	0	0	0	0	0	0	0	0	0	0	0	0	0	0	0	0	0	0	0	0	0	0	0	0	0	0	0	0	0	0	0	0	0	0	0
M02181:134:000000000-D2G7U:1:1101:19212:4764_SUB_SUB	gcacaaactaacctccgaatgattttagactagactccacaagtcaaagcaactacaatcataaattgacccaaaaattttttgatcaacggaaca	Sylvilagus	Sylvilagus_floridanus	0	0	0	0	0	0	0	0	0	0	0	0	0	0	0	0	0	0	0	0	0	0	0	0	0	0	0	0	0	0	0	0	0	0	0	0	0	0	0	0	0	0	0	0	0	0
M02181:129:000000000-D2FNR:1:1101:20796:2353_SUB_SUB	gtgggtataaagcactgccaagtcctttgagtttcaagctctggcttgtagttctctggcgagtaattttgttatggaattatttaagtttagggctaa	Sylvilagus	Sylvilagus	0	0	0	0	0	0	0	0	0	0	0	0	0	0	0	0	0	0	0	0	0	0	0	0	0	0	0	0	0	0	0	0	0	0	0	0	0	0	0	0	0	0	0	0	0	0
M02181:134:000000000-D2G7U:1:1101:14560:2207_SUB_SUB	gaataaatcaacctccgaatgattttaactaagacctacaagtcaaagttctaaaaatctagttgacccaatttatttgatcaacggacca	NA (best_similarity_below_95%)	NA (best_similarity_below_95%)	0	0	0	0	0	0	0	0	0	0	0	0	0	0	0	0	0	0	0	0	0	0	0	0	0	0	0	0	0	0	0	0	0	0	0	0	0	0	0	0	0	0	0	0	0	0
M02181:172:000000000-BHR3V:1:1101:11220:5285_SUB_SUB	gagggtctagggcaccgccctttgagttttaagcaatggctagtagttctctggcaagtaattttgttatttaattaccttggtttatggctaa	NA (best_similarity_below_95%)	NA (best_similarity_below_95%)	0	0	0	0	0	0	0	0	0	0	0	0	0	0	0	0	0	0	0	0	0	0	0	0	0	0	0	0	0	0	0	0	0	0	0	0	0	0	0	0	0	0	0	0	0	0
M02181:276:000000000-C39RN:1:1101:6508:12092_SUB_SUB	gtataaatcaacctctggacgattttttaactgagactcacaagtcaaagtaactagaatttaattgacccaatttttttgatcaacatacca	NA (no_blast_match)	NA (no_blast_match)	0	0	0	0	0	0	0	0	0	0	0	0	0	0	0	0	0	0	0	0	0	0	0	0	0	0	0	0	0	0	0	0	0	0	0	0	0	0	0	0	0	0	0	0	0	0
M02181:276:000000000-C39RN:1:1101:15423:6420_SUB_SUB	gaataaactaacctccgaatgataataatctagacactacatatccaaattacaattcattaattgacccaaattattgatcaacggaaca	Cynomys	Cynomys	0	0	0	0	0	76	0	0	0	0	0	0	0	0	0	0	0	0	0	0	0	0	0	0	0	0	0	0	0	0	0	0	0	0	0	0	0	0	0	0	0	0	0	0	0	0
M02181:43:000000000-D0L60:1:1101:20786:3445_SUB_SUB	gtgggtttggggcaccgccaagtccttagagttttaagcgttagtgctcatagttctcgagcggatgctttagtaggtgtaagcatcaagatttagggccag	Passeriformes	Passeriformes	0	0	0	0	0	0	0	0	0	0	0	0	0	0	0	0	0	0	76	0	0	0	0	0	0	0	0	0	0	0	0	0	0	0	0	0	0	0	0	0	0	0	0	0	0	0
M02181:172:000000000-BHR3V:1:1101:19976:3338_SUB_SUB	gtggatgtggggtaccgtcaagtcctttgggttttaagcatggctcgtagttccctggcgatttgagtgtaggttaaagtttacagctaa	Craugastor_augusti	Craugastor_augusti	0	0	0	0	0	0	0	0	0	0	0	0	0	0	0	0	0	0	0	0	0	0	0	0	0	0	0	0	0	0	0	0	0	0	0	0	0	0	0	0	0	0	0	0	0	0
M02181:129:000000000-D2FNR:1:1101:20641:2759_SUB_SUB	atgaatataaagtaccgccaagtcctttgagttttaagcgatggccagtagttctcaggcaaacgatttcgttatttaatcgttgaagtttaggactaa	Peromyscus	Peromyscus	0	0	0	0	0	0	0	0	0	0	0	0	0	0	0	0	0	0	0	0	0	0	0	0	0	0	0	0	0	0	0	0	0	0	75	0	0	0	0	0	0	0	0	0	0	0
M02181:129:000000000-D2FNR:1:1101:18461:2289_SUB_SUB	gtgggtataaagcaccgccaagtcctttgagttttaagctctggcttgtagttctctggcgaataattttgttataaaattatttaggtttaaggctaa	Lepus	Lepus	0	0	0	0	0	0	0	0	0	0	0	0	0	0	0	0	0	0	0	0	0	0	0	0	0	0	0	0	0	0	0	0	0	0	0	0	0	0	0	0	0	0	0	0	0	0
M02181:129:000000000-D2FNR:1:1101:23803:9264_SUB_SUB	atggatatagagtaccgccaagtcctttgagttttaagaggtggccagtagttctcgggcaaataattttgttattaaattattgtggtttagggctaa	NA (best_similarity_below_95%)	NA (best_similarity_below_95%)	0	0	0	0	0	0	0	0	0	0	0	0	0	0	0	0	0	0	0	0	0	0	0	0	0	0	0	0	0	0	0	0	0	0	0	0	0	0	0	0	0	0	0	0	0	0
M02181:276:000000000-C39RN:1:1101:13191:3158_SUB_SUB	gaacaaaaaatcctccgaacgattttaaagactagacccacaagtcaaatcacaccatcgcttattgatccaaaaatttgatcaacagaaca	Cervidae	Pudu	0	0	0	0	0	0	0	0	0	0	0	74	0	0	0	0	0	0	0	0	0	0	0	0	0	0	0	0	0	0	0	0	0	0	0	0	0	0	0	0	0	0	0	0	0	0
M02181:43:000000000-D0L60:1:1101:14768:6769_SUB_SUB	gtgggttcggggtaccgccaagtccttagagttttaagcgtttgtgctcgtagtgctcgggcggatgccttggttgtaggaggcatcaggatttagggccgg	NA (best_similarity_below_95%)	NA (best_similarity_below_95%)	0	0	0	0	0	0	0	0	0	0	0	0	0	0	19	0	0	0	0	0	0	0	0	0	0	0	0	0	0	0	0	0	0	0	0	0	0	0	0	0	0	0	0	0	0	0
M02181:129:000000000-D2FNR:1:1101:10493:2755_SUB_SUB	gtgggtttggggcactgccaagcccttagagttttaagtgttggtgcttgtagttcttgggcggatgctttagtaggggtaagcatcaagatttaggccctg	NA (best_similarity_below_95%)	NA (best_similarity_below_95%)	0	0	0	0	0	0	0	0	0	0	0	0	0	0	0	0	0	0	0	0	0	0	0	0	0	0	0	0	0	0	0	0	0	0	0	0	0	0	0	0	0	0	0	0	0	0
M02181:276:000000000-C39RN:1:1103:20500:5468_SUB_SUB	gcataaaaaaacctccgaatgattttaactcagactcacaaatctaaataactaagtatctcattgacccaaaactttttgatcaacggacca	Neotoma	Neotoma	0	0	0	0	0	73	0	0	0	0	0	0	0	0	0	0	0	0	0	0	0	0	0	0	0	0	0	0	0	0	0	0	0	0	0	0	0	0	0	0	0	0	0	0	0	0
M02181:276:000000000-C39RN:1:1101:13297:10781_SUB_SUB	gaacaaaacaacctccgagtgatttaaatctagactaaccagtcaaaatatataatcacttattgatccaaaccattgatcaacggaaca	Equus	Equus	0	0	0	73	0	0	0	0	0	0	0	0	0	0	0	0	0	0	0	0	0	0	0	0	0	0	0	0	0	0	0	0	0	0	0	0	0	0	0	0	0	0	0	0	0	0
M02181:276:000000000-C39RN:1:1101:24591:5862_SUB_SUB	aggggtgtaaagcatcgccaagttttttgagttttaggctattgctagtagtactctggcgaatattcttgtttgttgaatatttatgtttagggctaa	Cynomys	Cynomys	0	0	0	0	0	0	0	0	73	0	0	0	0	0	0	0	0	0	0	0	0	0	0	0	0	0	0	0	0	0	0	0	0	0	0	0	0	0	0	0	0	0	0	0	0	0
M02181:129:000000000-D2FNR:1:1101:19088:2193_SUB_SUB	acggatataaagtaccgccaagtcctttgagttttaagcgatggccagtagttcttaggcaaatgattttgttatttaatctttaaggtttagggctaa	Peromyscus	Peromyscus	0	0	0	0	0	0	0	0	0	0	0	0	0	0	0	0	0	0	0	0	0	0	0	0	0	0	0	0	0	0	0	0	0	0	0	0	0	0	0	0	0	0	0	0	0	0
M02181:129:000000000-D2FNR:1:1101:21511:2913_SUB_SUB	atggatataaagtaccgccaagtcctttgaattttaagcgatggccagtagttctcaggcaaatgattttgttattcaatctttgaggtttagggctaa	Onychomys_leucogaster	Onychomys_leucogaster	0	0	0	0	0	0	0	0	0	0	0	0	0	0	0	0	0	0	0	0	0	0	0	0	0	0	0	0	0	0	0	0	0	0	0	0	0	0	0	0	0	0	0	0	0	0
M02181:129:000000000-D2FNR:1:1101:11323:2475_SUB_SUB	acggatataaagtaccgccaagtcctttgagttttaagcgatggccagtaattctcaggcaaatgattttgttatttaatctttaaagtttaaaactaa	NA (best_similarity_below_95%)	NA (best_similarity_below_95%)	0	0	0	0	0	0	0	0	0	0	0	0	0	0	0	0	0	0	0	0	0	0	0	0	0	0	0	0	0	0	0	0	0	0	0	0	0	0	0	0	0	0	0	0	0	0
M02181:276:000000000-C39RN:1:1101:23991:13054_SUB_SUB	gaaaaataaatcctccaaaaataagaccaaacctcttaaccaagagctacctctcaacgtactaacagtaaccagacccaatataattgatcaatgaacca	Limosa	Limosa	0	0	0	72	0	0	0	0	0	0	0	0	0	0	0	0	0	0	0	0	0	0	0	0	0	0	0	0	0	0	0	0	0	0	0	0	0	0	0	0	0	0	0	0	0	0
M02181:276:000000000-C39RN:1:1101:8317:8931_SUB_SUB	gtataaaacaacctccgagtgatacaagtctagacataccagtcgaaatgctcacttacttattgatccaaagcttctttgatcaacggaaca	Arctodus	Arctodus_simus	0	0	0	0	0	0	0	0	0	0	0	72	0	0	0	0	0	0	0	0	0	0	0	0	0	0	0	0	0	0	0	0	0	0	0	0	0	0	0	0	0	0	0	0	0	0
M02181:276:000000000-C39RN:1:1101:20271:15290_SUB_SUB	ggggatatgaagcaccgccaagtcctttgagttttaagctgttgctagtagtactctggcgagcgattttgttgttataatcacttgggtttaaggctaa	Camelops hesternus	Camelops_cf._hesternus_PDH-2015	0	0	0	0	0	0	0	0	72	0	0	0	0	0	0	0	0	0	0	0	0	0	0	0	0	0	0	0	0	0	0	0	0	0	0	0	0	0	0	0	0	0	0	0	0	0
M02181:276:000000000-C39RN:1:1102:4689:8391_SUB_SUB	gaacaaaaaatcctccgaacgattttaaagacaagacttacaagtcaaattatgatatcgcttattgatccaaaaaattgatcaacgaaaca	Antilocapra_americana	Antilocapra_americana	0	0	0	0	0	0	0	0	0	72	0	0	0	0	0	0	0	0	0	0	0	0	0	0	0	0	0	0	0	0	0	0	0	0	0	0	0	0	0	0	0	0	0	0	0	0
M02181:134:000000000-D2G7U:1:1101:16464:3046_SUB_SUB	gcaaaaaccaacctccgaatgatttaagtttagattcaacaagtcaaagcattgaaaatcataaattgacccaaatcctttttgatcaacggaaca	NA (best_similarity_below_95%)	NA (best_similarity_below_95%)	0	0	0	0	0	0	0	0	0	0	0	0	0	0	0	0	0	0	0	0	0	0	0	0	0	0	0	0	0	0	0	0	0	0	0	0	0	0	0	0	0	0	0	0	0	0
M02181:129:000000000-D2FNR:1:1101:16099:2015_SUB_SUB	gtgggtttggggcaccgccaagtccttagagttttaagcgtttgtactcgtagttctcgggcggatgctttggtgagtcaagcaccaagatttagggctag	Gymnogyps	Gymnogyps	0	0	0	0	0	0	0	0	0	0	0	0	0	0	0	0	0	0	0	0	0	0	0	0	0	0	0	0	0	0	0	0	0	0	0	0	0	0	0	0	0	0	0	0	0	0
M02181:129:000000000-D2FNR:1:1101:21655:3215_SUB_SUB	gtgggtttagggcaccgccaagtccttagagttttaagcgttggtgctcgtagttctctggcggatacttcggtatgaataaatatcaagatttagggccag	Tadorna	Tadorna	0	0	0	0	0	0	0	0	0	0	0	0	0	0	0	0	0	0	0	0	0	0	0	0	0	0	0	0	0	0	0	0	0	0	0	0	0	0	0	0	0	0	0	0	0	0
M02181:172:000000000-BHR3V:1:1101:17058:8378_SUB_SUB	gaacaaaatatcctccgaaagactaaaatttagaccaacaagtcaaaattaaattacgtcaaaactgatccagaaattttctgatcaatggacca	NA (best_similarity_below_95%)	NA (best_similarity_below_95%)	0	0	0	0	0	0	0	0	0	0	0	0	0	0	0	0	0	0	0	0	0	0	0	0	0	0	0	0	0	0	0	0	0	0	0	0	0	0	0	0	0	0	0	0	0	0
M02181:43:000000000-D0L60:1:1101:12787:2999_SUB_SUB	atggatttaaggcaccgccaagtcctttaaatttctagcccttgctggtagtactctggcgaataattttgtttataatcttctgtgtttatggctaa	Eptesicus_fuscus	Eptesicus	0	0	0	0	0	0	70	0	0	0	0	0	0	0	0	0	0	0	0	0	0	0	0	0	0	0	0	0	0	0	0	0	0	0	0	0	0	0	0	0	0	0	0	0	0	0
M02181:134:000000000-D2G7U:1:1101:22109:11424_SUB_SUB	ataaaaattaactcccgagaaaattcaattaagacagacaagtcaaaattattatattatatattgatccgtcaaagacgatcaacgaaaca	Myotis	Myotis	0	0	0	0	0	0	0	0	0	0	0	0	0	0	0	0	0	0	0	0	0	0	0	0	0	0	0	0	0	0	0	0	0	0	0	0	0	0	0	0	0	0	0	0	0	0
M02181:276:000000000-C39RN:1:1101:12406:3642_SUB_SUB	gtataaatcaaccttaaaacgattttacctgagactcacaagtcaaaataactaaaatctaattgacccattttttttttgatcaatggacca	NA (no_blast_match)	NA (no_blast_match)	0	0	0	0	0	0	0	0	0	0	0	0	0	0	0	0	0	0	0	0	0	0	0	0	0	0	0	0	0	0	0	0	0	0	0	0	0	0	0	0	0	0	0	0	0	0
M02181:276:000000000-C39RN:1:1101:21397:5339_SUB_SUB	gcataacacaacctccacattgaaagaacttttctaagctgagatttacaaatttaagcatcagtattctgacatccattgacccaatatattgaacaacgaacca	Anaxyrus_woodhousii	Anaxyrus_woodhousii	0	0	0	0	0	52	0	0	0	0	0	0	0	0	0	0	0	0	0	0	0	0	0	0	0	0	0	0	0	0	0	0	0	0	0	0	0	0	0	0	0	0	0	0	0	0
M02181:129:000000000-D2FNR:1:1101:8115:3701_SUB_SUB	atggatataaagtaccgccaagtcctttgagttttaagcgatggccagtagttctcaagcaaatgattttgttattcaatctttgagatttagggctaa	Onychomys_leucogaster	Onychomys	0	0	0	0	0	0	0	0	0	0	0	0	0	0	0	0	0	0	0	0	0	0	0	0	0	0	0	0	0	0	0	0	0	0	0	0	0	0	0	0	0	0	0	0	0	0
M02181:134:000000000-D2G7U:1:1101:14906:3141_SUB_SUB	gcagaacctaacctccgagcagtacatgctaagacttcaccagtcaaagcgaactactatactcaattgatccaataacttgaccaacggaaca	Homo_sapiens	Homo_sapiens	0	0	0	0	0	0	0	0	0	0	0	0	0	0	0	0	0	0	0	0	0	0	0	0	0	0	0	0	0	0	0	0	0	0	0	0	0	0	0	0	0	0	0	0	0	0
M02181:276:000000000-C39RN:1:1101:28833:15468_SUB_SUB	gtataaaataaccttcgaacgattttagctgagactaacaagtcaaagcaacaaaaatctaattgacccaatttttttgatcaacggacca	NA (no_blast_match)	NA (no_blast_match)	0	0	0	0	0	0	0	0	0	0	0	0	0	0	0	0	0	0	0	0	0	0	0	0	0	0	0	0	0	0	0	0	0	0	0	0	0	0	0	0	0	0	0	0	0	0
M02181:129:000000000-D2FNR:1:1101:12808:2008_SUB_SUB	aaggatgtaaagcatagtcaagtcctttgagttttaggccattgctagcagtactctggcgaacattcttgtttattgaatatttatgtttagggctaa	NA (best_similarity_below_95%)	NA (best_similarity_below_95%)	0	0	0	0	0	0	0	0	0	0	0	0	0	0	0	0	0	0	0	0	0	0	0	0	0	0	0	0	0	0	0	0	0	0	0	0	0	0	0	0	0	0	0	0	0	0
M02181:276:000000000-C39RN:1:1101:17179:5064_SUB_SUB	aaagatgtaaagcacagccaagtcctttgagttttaagccattgctagcagtactctggcgaacattcttgtttattgaatatttatgtttagggctaa	NA (best_similarity_below_95%)	NA (best_similarity_below_95%)	0	0	0	0	67	0	0	0	0	0	0	0	0	0	0	0	0	0	0	0	0	0	0	0	0	0	0	0	0	0	0	0	0	0	0	0	0	0	0	0	0	0	0	0	0	0
M02181:276:000000000-C39RN:1:1101:22844:19224_SUB_SUB	gcataaaaaacatccaaatgattttactctagactcacaagtctaagtaactatcagaatcttattgacccaaaagtttttgatcaatggacca	NA (no_blast_match)	NA (no_blast_match)	0	0	0	67	0	0	0	0	0	0	0	0	0	0	0	0	0	0	0	0	0	0	0	0	0	0	0	0	0	0	0	0	0	0	0	0	0	0	0	0	0	0	0	0	0	0
M02181:172:000000000-BHR3V:1:1101:24519:19152_SUB_SUB	gaaaaacaaatcctccaaaaattagaccacaactctagactgagagcgacccctcaacgtgcgaatagcacccagacccaatataattgatcaatggacca	Corvus	Corvus	0	0	0	0	0	0	0	0	0	0	0	0	0	0	0	0	0	0	0	0	0	0	0	0	0	0	0	0	0	0	0	0	0	0	0	0	0	0	0	0	0	0	0	0	0	0
M02181:134:000000000-D2G7U:1:1101:20709:4555_SUB_SUB	gcataacaaaacctccgaaagactaatataaagacctacaagtcaatattaacatgagtctccatcgacccagagatctgatcaatggacac	NA (best_similarity_below_95%)	NA (best_similarity_below_95%)	0	0	0	0	0	0	0	0	0	0	0	0	0	0	0	0	0	0	0	0	0	0	0	0	0	0	0	0	0	0	0	0	0	0	0	0	0	0	0	0	0	0	0	0	0	0
M02181:129:000000000-D2FNR:1:1101:16924:3561_SUB_SUB	gtaggtataaagcaccgccaagtcctttgagtttcaagctctggcttgtagttctctggcgagtaattttgttatggaattatttaagtttagggctaa	Sylvilagus	Sylvilagus	0	0	0	0	0	0	0	0	0	0	0	0	0	0	0	0	0	0	0	0	0	0	0	0	0	0	0	0	0	0	0	0	0	0	0	0	0	0	0	0	0	0	0	0	0	0
M02181:129:000000000-D2FNR:1:1101:21793:3543_SUB_SUB	gtggctctggggcaccaccaagtccttagagtttaaagcgttggtgcttaaagcctcaggcggatgctttagtaggtgtaagcatcaagattttgggccag	NA (best_similarity_below_95%)	NA (best_similarity_below_95%)	0	0	0	0	0	0	0	0	0	0	0	0	0	0	0	0	0	0	0	0	0	0	0	0	0	0	0	0	0	0	0	0	0	0	0	0	0	0	0	0	0	0	0	0	0	0
M02181:276:000000000-C39RN:1:1101:18256:11418_SUB_SUB	gtataaatcaaccttaaaacgattttacctgagactcacaagtcaaaataactaaaatctaattgacccatttttttttttgatcaatggacca	NA (no_blast_match)	NA (no_blast_match)	0	0	0	0	0	0	0	0	0	0	0	0	0	0	0	0	0	0	0	0	0	0	0	0	0	0	0	0	0	0	0	0	0	0	0	0	0	0	0	0	0	0	0	0	0	0
M02181:43:000000000-D0L60:1:1101:11707:2077_SUB_SUB	aggggtgtaaagcaccgccaagtcctttgagttttaagctgttgctagtagttctctggcggatagttttgtttagttgaactatctgggtttagggctaa	Smilodon	Smilodon_populator	0	0	0	0	0	0	0	0	0	0	0	0	64	0	0	0	0	0	0	0	0	0	0	0	0	0	0	0	0	0	0	0	0	0	0	0	0	0	0	0	0	0	0	0	0	0
M02181:172:000000000-BHR3V:1:1101:5447:22420_SUB_SUB	gtataaatcaacctcaaaacgattttacctgagactcacaagtcaaaataactaaaatctaattgacccattttttttttgatcaatggacca	NA (no_blast_match)	NA (no_blast_match)	0	0	0	0	0	0	0	0	0	0	0	0	0	0	0	0	0	0	0	0	0	0	0	0	0	0	0	0	0	0	0	0	0	0	0	0	0	0	0	0	0	0	0	0	0	0
M02181:276:000000000-C39RN:1:1101:22802:11254_SUB_SUB	gaataaaataacctccgagtgattaaagcttagattaaccagtcaaagcactatatcacttattgatccaaattattgatcaacggaaca	Tapirus	Tapirus	0	0	0	0	0	0	0	0	0	63	0	0	0	0	0	0	0	0	0	0	0	0	0	0	0	0	0	0	0	0	0	0	0	0	0	0	0	0	0	0	0	0	0	0	0	0
M02181:172:000000000-BHR3V:1:1101:24724:16309_SUB_SUB	cctcgacctgctccatctcgcccaatgcgtcgcgacgtcgtatcaccacgcgctgccgcactgccagactgcctgtgaagagtcgg	NA (no_blast_match)	NA (no_blast_match)	0	0	0	0	0	0	0	0	0	0	0	0	0	0	0	0	0	0	0	0	0	0	0	0	0	0	0	0	0	0	0	0	0	0	0	0	0	0	0	0	0	0	0	0	0	0
M02181:276:000000000-C39RN:1:1102:26835:17521_SUB_SUB	gtgggtttggggtaccgccaagtccttaaagttttaagcgtttgtgctcgtagttctcgggcggatgtttgagtagggtaaacatcaggatttagggctag	Tyrannus	Tyrannus	0	0	62	0	0	0	0	0	0	0	0	0	0	0	0	0	0	0	0	0	0	0	0	0	0	0	0	0	0	0	0	0	0	0	0	0	0	0	0	0	0	0	0	0	0	0
M02181:129:000000000-D2FNR:1:1101:16383:4160_SUB_SUB	atggatataaagtactgccaagtcctttgaattttaagttgtggccagtagttctcaggcaaatatttttgttttagaattattgaagtttagggctaa	Microtus	Microtus	0	0	0	0	0	0	0	0	0	0	0	0	0	0	0	0	0	0	0	0	0	0	0	0	0	0	0	0	0	0	0	0	0	0	0	0	0	0	0	0	0	0	0	0	0	0
M02181:276:000000000-C39RN:1:1101:5582:7288_SUB_SUB	gaataaaaaaacctccgaacgattatagccaagacacacaagtctaagcatctggatccaattgacccaattttttttgatcaacggacca	Peromyscus	Peromyscus	0	0	0	0	0	0	0	0	0	0	0	0	0	0	0	0	0	0	0	0	0	0	0	0	0	0	0	0	0	0	0	0	0	0	0	0	0	0	0	0	0	0	0	0	0	0
M02181:276:000000000-C39RN:1:1102:19009:12348_SUB_SUB	gtacaaaaaaacttttgaaagactgatatacagacctacaagtcgatattaatataagtctaaattgacccagtaatctgatcaatggacca	NA (no_blast_match)	NA (no_blast_match)	0	0	0	0	0	0	0	0	0	0	0	61	0	0	0	0	0	0	0	0	0	0	0	0	0	0	0	0	0	0	0	0	0	0	0	0	0	0	0	0	0	0	0	0	0	0
M02181:172:000000000-BHR3V:1:1102:9604:9731_SUB_SUB	gaataaaatatcctccgaaagactaaaatttagaccaacaagtcaaaattaaattacgttaaaactgatccagaaattttctgatcaatggacca	NA (best_similarity_below_95%)	NA (best_similarity_below_95%)	0	0	0	0	0	0	0	0	0	0	0	0	0	0	0	0	0	0	0	0	0	0	0	0	0	0	0	0	0	0	0	0	0	0	0	0	0	0	0	0	0	0	0	0	0	0
M02181:172:000000000-BHR3V:1:1101:19964:5780_SUB_SUB	cacctgggggcgaagctccgcagggcgggaacgacccaccggggcagcctcgtcgtccggggggtgctgcgccgccgcgg	NA (no_blast_match)	NA (no_blast_match)	0	0	0	0	0	0	0	0	0	0	0	0	0	0	0	0	0	0	0	0	0	0	0	0	0	0	0	0	0	0	0	0	0	0	0	0	0	0	0	0	0	0	0	0	0	0
M02181:129:000000000-D2FNR:1:1101:18328:4120_SUB_SUB	gtgggtttagggcaccgccaagtccttagagttttaagcgtttgtgtttgtagttctcaggcggatacgtgagtatattagtatcaagatttagggccag	Meleagris_gallopavo	Meleagris_gallopavo	0	0	0	0	0	0	0	0	0	0	0	0	0	0	0	0	0	0	0	0	0	0	0	0	0	0	0	0	0	0	0	0	0	0	0	0	0	0	0	0	0	0	0	0	0	0
M02181:276:000000000-C39RN:1:1101:15749:8155_SUB_SUB	gtacaaactaacttccgaatgataataatctagacactacatgtctaaattacaattcataaattgacccaaattattgatcaacggaaca	NA (best_similarity_below_95%)	NA (best_similarity_below_95%)	0	0	0	0	0	0	0	0	0	0	0	60	0	0	0	0	0	0	0	0	0	0	0	0	0	0	0	0	0	0	0	0	0	0	0	0	0	0	0	0	0	0	0	0	0	0
M02181:134:000000000-D2G7U:1:1101:12757:2134_SUB_SUB	gaacaataaatcctccacgatgaatgaaatattcttaaccaagagccacagctctaagtattagaacatctaacatacattgatccaatcttattgatcaacgaacca	Scaphiopus_couchii	Scaphiopus_couchii	0	0	0	0	0	0	0	0	0	0	0	0	0	0	0	0	0	0	0	0	0	0	0	0	0	0	0	0	0	0	0	0	0	0	0	0	0	0	0	0	0	0	0	0	0	0
M02181:172:000000000-BHR3V:1:1102:22968:13680_SUB_SUB	atagatataaagtaccgccaagtcctttgagttttaagctgtggctagtagttctcaggcaaatatttttgttttagaattactgaagtttagggctaa	NA (best_similarity_below_95%)	NA (best_similarity_below_95%)	0	0	0	0	0	0	0	0	0	0	0	0	0	0	0	0	0	0	0	0	0	0	0	0	0	0	0	0	0	0	0	0	0	0	0	0	0	0	0	0	0	0	0	0	0	0
M02181:129:000000000-D2FNR:1:1101:12236:2475_SUB_SUB	atggatgtaaagtaccgccaagtcctttgagttttaagctgtagccagtagttctcggacaaataattttgttattaaattattagggtttagggctaa	Neotoma	Neotoma	0	0	0	0	0	0	0	0	0	0	0	0	0	0	0	0	0	0	0	0	0	0	0	0	0	0	0	0	0	0	0	0	0	0	0	0	0	0	0	0	0	0	0	0	0	0
M02181:134:000000000-D2G7U:1:1101:11968:4971_SUB_SUB	gaataaaaaaacctccgaacgattatagccaagacacacaagtctaagcacctggatccaattgacccaatttttgatcaacggacca	Peromyscus	Peromyscus_polionotus	0	0	0	0	0	0	0	0	0	0	0	0	0	0	0	0	0	0	0	0	0	0	0	0	0	0	0	0	0	0	0	0	0	0	0	0	0	0	0	0	0	0	0	0	0	0
M02181:134:000000000-D2G7U:1:1101:21655:3870_SUB_SUB	gcataaaaaaacctccgaatgattttaactcagactcacaagtctaagtaactaaatatcttattgacccaaaactttttgatcaacggacca	Neotoma	Neotoma_nelsoni	0	0	0	0	0	0	0	0	0	0	0	0	0	0	0	0	0	0	0	0	0	0	0	0	0	0	0	0	0	0	0	0	0	0	0	0	0	0	0	0	0	0	0	0	0	0
M02181:129:000000000-D2FNR:1:1101:14862:2331_SUB_SUB	gagggtttggggcaccgccaagtccttagagttttaagcgtttgtgctcgtagttctcaggcggatactttggttgggcaagtatcaggatttagggctag	Neognathae	Neognathae	0	0	0	0	0	0	0	0	0	0	0	0	0	0	0	0	0	0	0	0	0	0	0	0	0	0	0	0	0	0	0	0	0	0	0	0	0	0	0	0	0	0	0	0	0	0
M02181:134:000000000-D2G7U:1:1101:12692:3519_SUB_SUB	gaacagaaaatccttcgagcgattttaaagactagactcacaagtcaaatcacacaatcgcttattgatccaaaaaattgatcaacggaaca	Odocoileus	Odocoileinae	0	0	0	0	0	0	0	0	0	0	0	0	0	0	0	0	0	0	0	0	0	0	0	0	0	0	0	0	0	0	0	0	0	0	0	0	0	0	0	0	0	0	0	0	0	0
M02181:129:000000000-D2FNR:1:1101:17627:2286_SUB_SUB	acgggtgtaaagcaccgccaagtcctttgagttttaagctctggcttgtagttctctggcgaataattttgttataaaattatttaggtttaaggctaa	Lepus_townsendii	Lepus_tolai	0	0	0	0	0	0	0	0	0	0	0	0	0	0	0	0	0	0	0	0	0	0	0	0	0	0	0	0	0	0	0	0	0	0	0	0	0	0	0	0	0	0	0	0	0	0
M02181:134:000000000-D2G7U:1:1101:20007:6643_SUB_SUB	gaaaaaataatcctctgaaagacctagacctgaacttacaagtcaaagttaagctacgtcacctttgatccagaatttctgataaaaaattgacca	NA (no_blast_match)	NA (no_blast_match)	0	0	0	0	0	0	0	0	0	0	0	0	0	0	0	0	0	0	0	0	0	0	0	0	0	0	0	0	0	0	0	0	0	0	0	0	0	0	0	0	0	0	0	0	0	0
M02181:276:000000000-C39RN:1:1101:11442:4602_SUB_SUB	gtggatgtgaagcaccgccaagtcctttaagttttaggcagttgcgagtagtactctggcgaatagttttgttatgtaactatttgggtttagggctag	Sus_scrofa	Sus_scrofa	0	0	0	0	0	0	0	0	0	0	57	0	0	0	0	0	0	0	0	0	0	0	0	0	0	0	0	0	0	0	0	0	0	0	0	0	0	0	0	0	0	0	0	0	0	0
M02181:172:000000000-BHR3V:1:1102:13386:10132_SUB_SUB	gaataaaaaggacctcggagaataaaaaaacctccgaatggttttagctaagacacacaagtctaagcattttatatccaattggcccccaaaaatttttgatcaacggacca	Peromyscus	Peromyscus_maniculatus_bairdii	0	0	0	0	0	0	0	0	0	0	0	0	0	0	0	0	0	0	0	0	0	0	0	0	0	0	0	0	0	0	0	0	0	0	0	0	0	0	0	0	0	0	0	0	0	0
M02181:276:000000000-C39RN:1:1101:4038:8376_SUB_SUB	gtgggtttgggacaccgccaagtccttagagttttaagcgtttgtgctcgtagttctcgggcggatgctccggtaagatcgagcatcaagatttagggccag	Sylvioidea	Sylvioidea	0	0	0	0	56	0	0	0	0	0	0	0	0	0	0	0	0	0	0	0	0	0	0	0	0	0	0	0	0	0	0	0	0	0	0	0	0	0	0	0	0	0	0	0	0	0
M02181:43:000000000-D0L60:1:1101:19433:2203_SUB_SUB	gtgggtttggggcaccgccaagtccttagagttttaagcgtttgtgctcgtagttctcgggcggatgctcaggtagcttggagcatcaagatttagggccag	Corvus	Corvidae	0	0	0	0	0	0	0	0	0	0	0	0	0	0	0	0	56	0	0	0	0	0	0	0	0	0	0	0	0	0	0	0	0	0	0	0	0	0	0	0	0	0	0	0	0	0
M02181:43:000000000-D0L60:1:1101:19641:2910_SUB_SUB	atggatataaagcaccaccaagtcctttgagttttaagcttttgctagtagtatctggtgaataattttgtttattaaattatttgagtttatggctaa	NA (best_similarity_below_95%)	NA (best_similarity_below_95%)	0	0	0	0	0	0	0	0	0	0	0	0	0	0	0	0	0	0	56	0	0	0	0	0	0	0	0	0	0	0	0	0	0	0	0	0	0	0	0	0	0	0	0	0	0	0
M02181:129:000000000-D2FNR:1:1101:8215:5644_SUB_SUB	gtgggtttggggcaccgccaagtccttagagttttaagcgtttgtgctcgtagttttcgggcggatgctttggtgaggtgagcattgggatttagggctgg	Caracara_cheriway	Caracara	0	0	0	0	0	0	0	0	0	0	0	0	0	0	0	0	0	0	0	0	0	0	0	0	0	0	0	0	0	0	0	0	0	0	0	0	0	0	0	0	0	0	0	0	0	0
M02181:134:000000000-D2G7U:1:1101:11030:2763_SUB_SUB	gaataaaatatcctccaaaagactaaaatttagaccaacaagtcaaaattagcttacgtcaaaactgatccagaatcttctgatcaatggacca	NA (no_blast_match)	NA (no_blast_match)	0	0	0	0	0	0	0	0	0	0	0	0	0	0	0	0	0	0	0	0	0	0	0	0	0	0	0	0	0	0	0	0	0	0	0	0	0	0	0	0	0	0	0	0	0	0
M02181:276:000000000-C39RN:1:1101:14026:24176_SUB_SUB	gaataaaaaggacctcggagaataaaaaaacctccgaatggttttagctaagacatacaagtctaagcattttatatccaattggccccaaaaaatttttgatcaacggacca	Peromyscus	Peromyscus	0	0	0	0	0	54	0	0	0	0	0	0	0	0	0	0	0	0	0	0	0	0	0	0	0	0	0	0	0	0	0	0	0	0	0	0	0	0	0	0	0	0	0	0	0	0
M02181:43:000000000-D0L60:1:1101:18099:3584_SUB_SUB	gaataaaataacctccgagtgatttaaatctagacttaccagtcaaaagcatcgcatcactaattgatccaaatacttgatcaacggaaca	Smilodon	Smilodon_populator	0	0	0	0	0	0	0	0	0	0	0	0	0	54	0	0	0	0	0	0	0	0	0	0	0	0	0	0	0	0	0	0	0	0	0	0	0	0	0	0	0	0	0	0	0	0
M02181:134:000000000-D2G7U:1:1101:21183:2925_SUB_SUB	gcatagaaaaacctctgagaagaaaaatcaagacctactagtcaaaattcctactacttatttgatccaaaaagcttgatcaacggaata	Mephitis	Mephitis	0	0	0	0	0	0	0	0	0	0	0	0	0	0	0	0	0	0	0	0	0	0	0	0	0	0	0	0	0	0	0	0	0	0	0	0	0	0	0	0	0	0	0	0	0	0
M02181:134:000000000-D2G7U:1:1101:10780:5970_SUB_SUB	gcataacacaacctccacattgaaagaactttttctaagctgagatttacaaatttaagcatcagtattctggcatccattgacccaatatattgaacaacgaacca	Anaxyrus_woodhousii	Anaxyrus_woodhousii	0	0	0	0	0	0	0	0	0	0	0	0	0	0	0	0	0	0	0	0	0	0	0	0	0	0	0	0	0	0	0	0	0	0	0	0	0	0	0	0	0	0	0	0	0	0
M02181:129:000000000-D2FNR:1:1101:14950:5995_SUB_SUB	aggggtataaagcaccgccaagtcctttgaattttaagctattgctagtagtcctctggcgaattattttgttgtaaaattatctatgtttagggctaa	Canis	Canis	0	0	0	0	0	0	0	0	0	0	0	0	0	0	0	0	0	0	0	0	0	0	0	0	0	0	0	0	0	0	0	0	0	0	0	0	0	0	0	0	0	0	0	0	0	0
M02181:129:000000000-D2FNR:1:1101:17564:2154_SUB_SUB	atggatataaagtaccgccaagtcctttgagttttaagctatggccagtagtcctcgggcaaataattttgttattaaatcattagggtttaaggctaa	Neotoma	Neotoma	0	0	0	0	0	0	0	0	0	0	0	0	0	0	0	0	0	0	0	0	0	0	0	0	0	0	0	0	0	0	0	0	0	0	0	0	0	0	0	0	0	0	0	0	0	0
M02181:276:000000000-C39RN:1:1102:21153:8597_SUB_SUB	atgaaataaagtaccaccaagtcgtttgagttttaagctgtgaccagtagttctcaggcaactaattttattataaattattaaggtttagggctaa	NA (no_blast_match)	NA (no_blast_match)	0	0	0	0	52	0	0	0	0	0	0	0	0	0	0	0	0	0	0	0	0	0	0	0	0	0	0	0	0	0	0	0	0	0	0	0	0	0	0	0	0	0	0	0	0	0
M02181:276:000000000-C39RN:1:1101:22262:20680_SUB_SUB	gtaggtttggggcaccgccaagtccttagagttttaagcgtttgtgctcgtagttctcgggcggatgttttggtgggctaaacatcaagatttagggctga	Onychoprion	Onychoprion	0	0	0	0	0	0	0	0	0	0	52	0	0	0	0	0	0	0	0	0	0	0	0	0	0	0	0	0	0	0	0	0	0	0	0	0	0	0	0	0	0	0	0	0	0	0
M02181:134:000000000-D2G7U:1:1101:20364:5131_SUB_SUB	gcataaaaaaacctccgaaggacaaatatcaagaccaacaagtctaaattactaaagtccaaatattgacccagaatcctaattctgatcaatgaacca	NA (no_blast_match)	NA (no_blast_match)	0	0	0	0	0	0	0	0	0	0	0	0	0	0	0	0	0	0	0	0	0	0	0	0	0	0	0	0	0	0	0	0	0	38	0	0	0	0	0	0	0	0	0	0	0	0
M02181:172:000000000-BHR3V:1:1101:22330:16567_SUB_SUB	gcgggtataaagcaccgctaagtcctttgagttttaagctctggcttgtagttctctgtcgaataattttgttaggaaattatctaagtttagggctaa	Lepus	Lepus	0	0	0	0	0	0	0	0	0	0	0	0	0	0	0	0	0	0	0	0	0	0	0	0	0	0	0	0	0	0	0	0	0	0	0	0	0	0	0	0	0	0	0	0	0	0
M02181:134:000000000-D2G7U:1:1101:17980:1985_SUB_SUB	gaacagaaaatcctccgagcaattttaaagactagactcacaagtcaaatcacacaatcgcttattgatccaaaaaattgatcaacggaaca	Odocoileus	Odocoileinae	0	0	0	0	0	0	0	0	0	0	0	0	0	0	0	0	0	0	0	0	0	0	0	0	0	0	0	0	0	0	0	0	0	0	0	0	0	0	0	0	0	0	0	0	0	0
M02181:129:000000000-D2FNR:1:1101:19688:3667_SUB_SUB	atggatataaagtaccgccaagtcctttgagttttaagcgatggccagtagttctcaggcaaacgatttcattatttaatcgttgaagtttagggctaa	Peromyscus	Peromyscus_pectoralis	0	0	0	0	0	0	0	0	0	0	0	0	0	0	0	0	0	0	0	0	0	0	0	0	0	0	0	0	0	0	0	0	0	0	0	0	0	0	0	0	0	0	0	0	0	0
M02181:129:000000000-D2FNR:1:1101:12389:2919_SUB_SUB	gtggatataaagtaccgccaagtcctttgagttttaagcggtggccagtagttctcaggcaaataactttgtttttaagttattgtgatttagggctaa	Sigmodon	Sigmodon_hispidus	0	0	0	0	0	0	0	0	0	0	0	0	0	0	0	0	0	0	0	0	0	0	0	0	0	0	0	0	0	0	0	0	0	0	0	0	0	0	0	0	0	0	0	0	0	0
M02181:129:000000000-D2FNR:1:1101:14164:3570_SUB_SUB	gcgggtataaagcaccgccaagtcctttgagttttaagctttggcttgtagttctctggcgaataattttgttaggaaattatctaagtttagggctaa	Lepus_californicus	Lepus_californicus	0	0	0	0	0	0	0	0	0	0	0	0	0	0	0	0	0	0	0	0	0	0	0	0	0	0	0	0	0	0	0	0	0	0	0	0	0	0	0	0	0	0	0	0	0	0
M02181:136:000000000-D2G9B:1:1101:16222:2668_SUB_SUB	gaataaaacaacttccgagtggtataagcctagactaaccagtcaaagcattattatcacttattgatccaaaacatatttgatcaacggaaca	NA (no_blast_match)	NA (no_blast_match)	0	0	0	0	0	0	0	0	0	0	0	0	0	0	0	0	0	0	0	0	0	0	0	0	0	0	0	0	0	0	0	0	0	0	0	0	0	0	0	0	0	0	0	0	0	0
M02181:276:000000000-C39RN:1:1102:10086:8899_SUB_SUB	gcataaaaaaacctccgaatgattttaactcagactcacaagtctaagtaattaagtatcttattgacccaaaactttttgattaacggacca	Neotoma	Neotoma	0	0	0	51	0	0	0	0	0	0	0	0	0	0	0	0	0	0	0	0	0	0	0	0	0	0	0	0	0	0	0	0	0	0	0	0	0	0	0	0	0	0	0	0	0	0
M02181:276:000000000-C39RN:1:1101:24431:5254_SUB_SUB	gcataatttaacctccgagcaacctatgctaagactaaacaagtttacgtgaattactatacatatattgacccaataatttgatcaacggaaca	Homo_sapiens	Homininae	0	0	0	0	0	0	0	0	0	0	0	51	0	0	0	0	0	0	0	0	0	0	0	0	0	0	0	0	0	0	0	0	0	0	0	0	0	0	0	0	0	0	0	0	0	0
M02181:276:000000000-C39RN:1:1101:23229:11661_SUB_SUB	atgggtttgggataccgccaagtccttagagttttaagcgtttgtgctcgtagttctcgggcggatgctttggtacggcaagcatcgagatttagggctag	Leucophaeus	Leucophaeus_atricilla	0	0	0	0	0	0	0	0	51	0	0	0	0	0	0	0	0	0	0	0	0	0	0	0	0	0	0	0	0	0	0	0	0	0	0	0	0	0	0	0	0	0	0	0	0	0
M02181:134:000000000-D2G7U:1:1101:27429:7811_SUB_SUB	gaataaaaaaacctccgaataattttagccaagacatacaaatccaaacattttaaatttaattgacccaaaacctttttgatcaacggacca	Peromyscus	Peromyscus	0	0	0	0	0	0	0	0	0	0	0	0	0	0	0	0	0	0	0	0	0	0	0	0	0	0	0	0	0	0	0	0	0	0	0	0	0	0	0	0	0	0	0	0	0	0
M02181:129:000000000-D2FNR:1:1101:19737:2675_SUB_SUB	atggatataaagtaccgccaagtcctttgagttttaagctgtggccagtagttctcagacaaatatttttgttagaaaaaattattgaggtttagggctaa	Microtus	Microtus_ochrogaster	0	0	0	0	0	0	0	0	0	0	0	0	0	0	0	0	0	0	0	0	0	0	0	0	0	0	0	0	0	0	0	0	0	0	0	0	0	0	0	0	0	0	0	0	0	0
M02181:129:000000000-D2FNR:1:1101:15562:2557_SUB_SUB	gtgggtttagggcaccgccaagtccttagagttttaaacgtttgtgctcgtagttctcaggcggatataggggtatatagatatctgaattaagggccag	Tympanuchus	Tympanuchus	0	0	0	0	0	0	0	0	0	0	0	0	0	0	0	0	0	0	0	0	0	0	0	0	0	0	0	0	0	0	0	0	0	0	0	0	0	0	0	0	0	0	0	0	0	0
M02181:134:000000000-D2G7U:1:1101:20611:4109_SUB_SUB	gaataaaaaaacctccgaaagattatagccaagacacacaagtccaagcacctataatccaattgacccaatttttaatcaacggacca	Onychomys	Onychomys	0	0	0	0	0	0	0	0	0	0	0	0	0	0	0	0	0	0	0	0	0	0	0	0	0	0	0	0	0	0	0	0	0	0	0	0	0	0	0	0	0	0	0	0	0	0
M02181:134:000000000-D2G7U:1:1101:17104:3878_SUB_SUB	gtataaagtaacctccgagaaaaaaaaattaagacctataagtcaaaatacgttaccacttattgatccaaaacagtttgatcaacggaaca	NA (no_blast_match)	NA (no_blast_match)	0	0	0	0	0	0	0	0	0	0	0	0	0	0	0	0	0	0	0	0	0	0	0	0	0	0	0	0	0	0	0	0	0	0	0	0	0	0	0	0	0	0	0	0	0	0
M02181:134:000000000-D2G7U:1:1101:13994:3104_SUB_SUB	gcataaaaaaacctccgaatgattttaaccaagacacacaagtttaagtaaccaaatatcttattgacctaaacttttttttgatcaatggatca	NA (best_similarity_below_95%)	NA (best_similarity_below_95%)	0	0	0	0	0	0	0	0	0	0	0	0	0	0	0	0	0	0	0	0	0	0	0	0	0	0	0	0	0	0	0	0	0	0	0	0	0	0	0	0	0	0	0	0	0	0
M02181:276:000000000-C39RN:1:1101:20951:20100_SUB_SUB	ataaaaactaatttccgagaaaattcaatcgagacagacaagtcaaaattatcatattatatactgatccgtcaaagacgatcaacgaaata	Myotis	Myotis	0	0	0	0	0	48	0	0	0	0	0	0	0	0	0	0	0	0	0	0	0	0	0	0	0	0	0	0	0	0	0	0	0	0	0	0	0	0	0	0	0	0	0	0	0	0
M02181:276:000000000-C39RN:1:1101:18981:26647_SUB_SUB	acataataaaacctccgaaagactaatataaagacctacaagtcaatattaacatgagtctccatcgacccagagatctgattaatggacca	NA (best_similarity_below_95%)	NA (best_similarity_below_95%)	0	0	0	48	0	0	0	0	0	0	0	0	0	0	0	0	0	0	0	0	0	0	0	0	0	0	0	0	0	0	0	0	0	0	0	0	0	0	0	0	0	0	0	0	0	0
M02181:276:000000000-C39RN:1:1101:11632:27431_SUB_SUB	gcataactcaacctctgaacaacctaaactaagacctcactagtctaagcgggttaacacacattgacccaataatttgatcaacggaata	Homo_sapiens	Homo_sapiens	0	0	0	0	0	0	0	0	0	24	0	0	0	0	0	0	0	0	0	0	24	0	0	0	0	0	0	0	0	0	0	0	0	0	0	0	0	0	0	0	0	0	0	0	0	0
M02181:134:000000000-D2G7U:1:1101:19093:2750_SUB_SUB	gaataaaaaaacctccgaaagattgtagccaagacacacaagtctaagcacctaaatccaattgacccaattttttttgatcaacggacca	Peromyscus	Peromyscus	0	0	0	0	0	0	0	0	0	0	0	0	0	0	0	0	0	0	0	0	0	0	0	0	0	0	0	0	0	0	0	0	0	0	0	0	0	0	0	0	0	0	0	0	0	0
M02181:276:000000000-C39RN:1:1101:7701:6197_SUB_SUB	gaataaaatatgctccgaaagactaaaatttagaccaacaagtcaaaattagcttatgtcaaaactgatccagaatcttctgatcaatggacca	NA (no_blast_match)	NA (no_blast_match)	0	0	0	47	0	0	0	0	0	0	0	0	0	0	0	0	0	0	0	0	0	0	0	0	0	0	0	0	0	0	0	0	0	0	0	0	0	0	0	0	0	0	0	0	0	0
M02181:134:000000000-D2G7U:1:1101:12940:4285_SUB_SUB	gtacaaattaacctctgaatgataataatctagacacaacatgtctaaattataattcattaattgacccaagtcattgatcaacggaaca	NA (best_similarity_below_95%)	NA (best_similarity_below_95%)	0	0	0	0	0	0	0	0	0	0	0	0	0	0	0	0	0	0	0	0	0	0	0	0	0	0	0	0	0	0	0	0	0	0	0	0	0	0	0	0	0	0	0	0	0	0
M02181:129:000000000-D2FNR:1:1101:20919:2463_SUB_SUB	aaggatgtaaagcacaaccaagtcctttgagttttaggccattgctagcagtactctggcgaacattcttgtttattgaatatttatgtttagggctaa	NA (best_similarity_below_95%)	NA (best_similarity_below_95%)	0	0	0	0	0	0	0	0	0	0	0	0	0	0	0	0	0	0	0	0	0	0	0	0	0	0	0	0	0	0	0	0	0	0	0	0	0	0	0	0	0	0	0	0	0	0
M02181:129:000000000-D2FNR:1:1101:18824:7543_SUB_SUB	atggatataaagcaccgccaagtcctttgagttttaagctgtggccagtagttctcgggcgaataggcttgttttgaacctatttatgtttatggctat	NA (best_similarity_below_95%)	NA (best_similarity_below_95%)	0	0	0	0	0	0	0	0	0	0	0	0	0	0	0	0	0	0	0	0	0	0	0	0	0	0	0	0	0	0	0	0	0	0	0	0	0	0	0	0	0	0	0	0	0	0
M02181:276:000000000-C39RN:1:1101:8811:9891_SUB_SUB	gaataaaaaggacctcggagaataaaaaaacctccgaatggttttagctaagacacacaagtctaagcattttatatccaattggccccaaaaaatttttgatcaacggacca	Peromyscus	Peromyscus_maniculatus_bairdii	0	0	0	46	0	0	0	0	0	0	0	0	0	0	0	0	0	0	0	0	0	0	0	0	0	0	0	0	0	0	0	0	0	0	0	0	0	0	0	0	0	0	0	0	0	0
M02181:276:000000000-C39RN:1:1101:8279:20762_SUB_SUB	aagggatataaagcaccgccaagtcctttgagttttaggccgttgctagtagaactctggcgaacattcttgattattgaatctttatgtgtagggctaa	NA (best_similarity_below_95%)	NA (best_similarity_below_95%)	0	0	0	0	0	0	0	0	0	0	46	0	0	0	0	0	0	0	0	0	0	0	0	0	0	0	0	0	0	0	0	0	0	0	0	0	0	0	0	0	0	0	0	0	0	0
M02181:276:000000000-C39RN:1:1101:5699:7859_SUB_SUB	gcataacacaacctccatattgaaagaactttttctaagctaagatctacaaatctaagcatcagtattctgacattcattgacccaatatattgaacaacaaacca	Anaxyrus_cognatus	Anaxyrus_cognatus	0	0	0	0	0	0	0	0	0	0	0	0	0	0	0	0	0	0	0	0	0	0	0	0	0	0	0	0	0	0	0	0	0	0	0	0	0	0	0	0	0	0	0	0	0	0
M02181:134:000000000-D2G7U:1:1101:7703:4246_SUB_SUB	gtacaaaaaaacctccgaatgaactagactaagaccaacaagtcaaagtttctacttcataattgacccaataaatttgatcaacggacca	NA (best_similarity_below_95%)	NA (best_similarity_below_95%)	0	0	0	0	0	0	0	0	0	0	0	0	0	0	0	0	0	0	0	0	0	0	0	0	0	0	0	0	0	0	0	0	0	0	0	0	0	0	0	0	0	0	0	0	0	0
M02181:129:000000000-D2FNR:1:1101:17389:2264_SUB_SUB	gggggtatgaagcaccgccaagtcctttgagttttaagctgttgctagtagtactctggcgagcgattttgttgttataatcgcttaggtttaaggctaa	Camelidae	Camelus	0	0	0	0	0	0	0	0	0	0	0	0	0	0	0	0	0	0	0	0	0	0	0	0	0	0	0	0	0	0	0	0	0	0	0	0	0	0	0	0	0	0	0	0	0	0
M02181:276:000000000-C39RN:1:1102:25685:7951_SUB_SUB	atggaataaagtattgccaagtcgtttgagttttaagctgtgaccagtagttctcaggcaactaattttattataaattattaaggtttagggctaa	NA (no_blast_match)	NA (no_blast_match)	0	0	0	0	45	0	0	0	0	0	0	0	0	0	0	0	0	0	0	0	0	0	0	0	0	0	0	0	0	0	0	0	0	0	0	0	0	0	0	0	0	0	0	0	0	0
M02181:276:000000000-C39RN:1:1101:16249:19192_SUB_SUB	gtgggcatggggcaccaccaagtccttagagttttaagcgttggtgctcgtagttcttaggtggatgctttagtaggggtaagtatcaagatttaaggccag	NA (best_similarity_below_95%)	NA (best_similarity_below_95%)	0	0	44	0	0	0	0	0	0	0	0	0	0	0	0	0	0	0	0	0	0	0	0	0	0	0	0	0	0	0	0	0	0	0	0	0	0	0	0	0	0	0	0	0	0	0
M02181:134:000000000-D2G7U:1:1101:11492:2920_SUB_SUB	gcataaaaaaaccttcgaatgattttaaccaagacacataagtttaagtaactaaatattttattgacccaaacttctttttgatcaacggacca	NA (best_similarity_below_95%)	NA (best_similarity_below_95%)	0	0	0	0	0	0	0	0	0	0	0	0	0	0	0	0	0	0	0	0	0	0	0	0	0	0	0	0	0	0	0	0	0	0	0	0	0	0	0	0	0	0	0	0	0	0
M02181:129:000000000-D2FNR:1:1101:7811:4370_SUB_SUB	aaggatataaggcaccaccaagtcctttgagttttaagcgattgctagtagtactctggcgaataactttgtttataattttttatgtttagggctaa	Myotis	Myotis	0	0	0	0	0	0	0	0	0	0	0	0	0	0	0	0	0	0	0	0	0	0	0	0	0	0	0	0	0	0	0	0	0	0	0	0	0	0	0	0	0	0	0	0	0	0
M02181:134:000000000-D2G7U:1:1101:18510:3780_SUB_SUB	gcataaaaaaacctccgaatgattttaactaagacacacaagtctgagtaattatatatcttattgacccaaaacttttttgatcaacggacca	Neotoma_lepida	Neotoma_lepida	0	0	0	0	0	0	0	0	0	0	0	0	0	0	0	0	0	0	0	0	0	0	0	0	0	0	0	0	0	0	0	0	0	0	0	0	0	0	0	0	0	0	0	0	0	0
M02181:172:000000000-BHR3V:1:1101:14179:2362_SUB_SUB	gtaagtttagggcaccgccaagtccttagagttttaagcgtttgtgctcgtagttctcaggcggatataaaggtatatagatatctgaattaagaaccag	NA (best_similarity_below_95%)	NA (best_similarity_below_95%)	0	0	0	0	0	0	0	0	0	0	0	0	0	0	0	0	0	0	0	0	0	0	0	0	0	0	0	0	0	0	0	0	0	0	0	0	0	0	0	0	0	0	0	0	0	0
M02181:276:000000000-C39RN:1:1102:12569:13430_SUB_SUB	gaataaaaaggacctcagagaataaaaaaacctccgaatgattttagctaagacacacaagtctaagcattttatatccaattggccccccaaaatttttgatcaacggacca	Peromyscus	Peromyscus_maniculatus_bairdii	0	0	0	0	0	0	0	0	0	0	0	25	0	0	0	0	0	0	0	0	0	0	0	0	0	0	0	0	0	0	0	0	0	0	0	0	0	0	0	18	0	0	0	0	0	0
M02181:129:000000000-D2FNR:1:1101:11930:2587_SUB_SUB	gtgggtttgggacaccgccaagtccttagagttttaagcgtttgtgctcgtagttctcgggcggatgctcaggtagtatagagcatcaagatttagggccag	Corvus	Corvidae	0	0	0	0	0	0	0	0	0	0	0	0	0	0	0	0	0	0	0	0	0	0	0	0	0	0	0	0	0	0	0	0	0	0	0	0	0	0	0	0	0	0	0	0	0	0
M02181:129:000000000-D2FNR:1:1101:13943:3497_SUB_SUB	gtgggtttagggcaccaccaagtccttagagttttaagcgtttgtgctcgtagttctcaggcggatataagggtatatagatatctgaattaagggccag	Tympanuchus	Tympanuchus	0	0	0	0	0	0	0	0	0	0	0	0	0	0	0	0	0	0	0	0	0	0	0	0	0	0	0	0	0	0	0	0	0	0	0	0	0	0	0	0	0	0	0	0	0	0
M02181:134:000000000-D2G7U:1:1101:18217:3200_SUB_SUB	gaataaaacaacctccgagtgatttaatcacagacaaaccagtcgaagcattttatcatttattgatccaatatcttgatcaacggaaca	Mustela_frenata	Mustela_frenata	0	0	0	0	0	0	0	0	0	0	0	0	0	0	0	0	0	0	0	0	0	0	0	0	0	0	0	0	0	0	0	0	0	0	0	0	0	0	0	0	0	0	0	0	0	0
M02181:129:000000000-D2FNR:1:1101:10006:5630_SUB_SUB	aaggatataaagcaccgccaagtcctttgagttttaagctgttgctagtagtactctggcgaataattttgtttatgtaattatctgtgtttagggctaa	Bos	Bos_taurus	0	0	0	0	0	0	0	0	0	0	0	0	0	0	0	0	0	0	0	0	0	0	0	0	0	0	0	0	0	0	0	0	0	0	0	0	0	0	0	0	0	0	0	0	0	0
M02181:276:000000000-C39RN:1:1101:5190:14863_SUB_SUB	atggatataaagtgctgccaagtctttgagttttaagctgtggccaggagttctcaggcaaatatttttgctttgtaattattaaggtttagggctaa	NA (no_blast_match)	NA (no_blast_match)	0	0	42	0	0	0	0	0	0	0	0	0	0	0	0	0	0	0	0	0	0	0	0	0	0	0	0	0	0	0	0	0	0	0	0	0	0	0	0	0	0	0	0	0	0	0
M02181:172:000000000-BHR3V:1:1103:11491:13340_SUB_SUB	gcgggtataaagcaccgccaagtcctttgagttttaagctctggcttgtagttctctgacgaataattttgttataaaattatttaggtttaaggctaa	Lepus_townsendii	Lepus_townsendii	0	0	0	0	0	0	0	0	0	0	0	0	0	0	0	0	0	0	0	0	0	0	0	0	0	0	0	0	0	0	0	0	0	0	0	0	0	0	0	0	0	0	0	0	0	0
M02181:276:000000000-C39RN:1:1102:6609:20897_SUB_SUB	aaataaaaaaacctccgaatgattttaacttagacccacaagtcaaagtactaataatctaattgacccaatttatttgatcaacggacca	NA (best_similarity_below_95%)	NA (best_similarity_below_95%)	0	0	0	41	0	0	0	0	0	0	0	0	0	0	0	0	0	0	0	0	0	0	0	0	0	0	0	0	0	0	0	0	0	0	0	0	0	0	0	0	0	0	0	0	0	0
M02181:276:000000000-C39RN:1:1102:7659:5280_SUB_SUB	gaataaatcaacctccgaatgattttaactaagacctacaagttaaagttctaaaaatccaattgacccaatttatttgatcaacggacca	NA (best_similarity_below_95%)	NA (best_similarity_below_95%)	0	0	0	0	0	0	0	0	0	0	0	41	0	0	0	0	0	0	0	0	0	0	0	0	0	0	0	0	0	0	0	0	0	0	0	0	0	0	0	0	0	0	0	0	0	0
M02181:276:000000000-C39RN:1:1101:4005:20663_SUB_SUB	gcataaaaaaaaactccgaatgattttaactaagacacacaagtctaagtaattatatatcttattgacccaaaacttttttgatcaacggacca	Neotoma	Neotoma	0	0	0	0	0	0	0	0	0	41	0	0	0	0	0	0	0	0	0	0	0	0	0	0	0	0	0	0	0	0	0	0	0	0	0	0	0	0	0	0	0	0	0	0	0	0
M02181:43:000000000-D0L60:1:1101:10942:2554_SUB_SUB	gtacaaataagcctccgaatgataataatctagacataacatgtccaaataaggactcatcagttgacccaaactattgatcaatggaaca	NA (best_similarity_below_95%)	NA (best_similarity_below_95%)	0	0	0	0	0	0	0	0	0	0	0	0	0	13	0	0	0	0	0	0	0	0	0	0	0	0	0	0	0	0	0	0	0	0	0	0	0	0	0	0	0	0	0	0	0	0
M02181:134:000000000-D2G7U:1:1101:15462:3855_SUB_SUB	gaaaaacaaatcctccaaaaactagaccacacctctagactaagagcaacctctcaacgtgcaaatagcactcagacccaatataattgatcaatggacca	Passeriformes	Passeriformes	0	0	0	0	0	0	0	0	0	0	0	0	0	0	0	0	0	0	0	0	0	0	0	0	0	0	0	0	0	0	0	0	0	0	0	0	0	0	0	0	0	0	0	0	0	0
M02181:129:000000000-D2FNR:1:1101:21632:3666_SUB_SUB	atggatataaagtatcgccaagtcctttgagttttaagcggtagccagtagttctcaggcaaatgattttgttatttaatctttaaggtttagggctaa	Peromyscus	Peromyscus_leucopus	0	0	0	0	0	0	0	0	0	0	0	0	0	0	0	0	0	0	0	0	0	0	0	0	0	0	0	0	0	0	0	0	0	0	0	0	0	0	0	0	0	0	0	0	0	0
M02181:172:000000000-BHR3V:1:1101:22724:7574_SUB_SUB	atggatgtaaagtaccgccaagtcctttgagttttaagcggtagccagtagttctcaggcaaatgattttgttatttaatctttaaggtttagggctaa	Peromyscus	Peromyscus_leucopus	0	0	0	0	0	0	0	0	0	0	0	0	0	0	0	0	0	0	0	0	0	0	0	0	0	0	0	0	0	0	0	0	0	0	0	0	0	0	0	0	0	0	0	0	0	0
M02181:276:000000000-C39RN:1:1101:24154:17118_SUB_SUB	gaacaaaccaacctccgaatgattttttttaacctagacccacaagtcaaagtgaccaaaatctaattgacccaaaaacttttgatcaatggacta	NA (no_blast_match)	NA (no_blast_match)	0	0	0	0	0	0	0	0	0	0	0	0	0	0	0	0	0	0	0	0	0	0	0	0	0	0	0	0	0	0	0	0	0	0	0	0	0	0	0	0	0	0	0	0	0	0
M02181:129:000000000-D2FNR:1:1101:19628:5132_SUB_SUB	atggatgtaaagtaccgccaagttctttgagttttaagctgtggccagtagttctcgggcaaataattttgttattaaattattagggtttagggctaa	Neotoma	Neotoma	0	0	0	0	0	0	0	0	0	0	0	0	0	0	0	0	0	0	0	0	0	0	0	0	0	0	0	0	0	0	0	0	0	0	0	0	0	0	0	0	0	0	0	0	0	0
M02181:129:000000000-D2FNR:1:1101:10208:5501_SUB_SUB	gtgggtttggggcaccaccaagtccttagagttttaagtgttggtgctcgtagttctcaggtggatcggggtaagcatcaagatttagggccag	NA (best_similarity_below_95%)	NA (best_similarity_below_95%)	0	0	0	0	0	0	0	0	0	0	0	0	0	0	0	0	0	0	0	0	0	0	0	0	0	0	0	0	0	0	0	0	0	0	0	0	0	0	0	0	0	0	0	0	0	0
M02181:276:000000000-C39RN:1:1101:22628:8859_SUB_SUB	atgggtttgggacaccgccaagtccttagggttttaagcgtttgcgctcgtagttccctggcgaatgtttgggttgagggaggacatctgaatttacggccag	Colaptes_auratus	Colaptes_auratus	0	0	40	0	0	0	0	0	0	0	0	0	0	0	0	0	0	0	0	0	0	0	0	0	0	0	0	0	0	0	0	0	0	0	0	0	0	0	0	0	0	0	0	0	0	0
M02181:276:000000000-C39RN:1:1101:8749:10964_SUB_SUB	agggatgtaaagcactgccaagtcctttgagttttaggctgttgctagtagtactctggtgaacattcttgtttgttgaatgtttatgtttagggctaa	Marmotini	Xerinae	0	0	0	0	0	0	0	0	0	0	40	0	0	0	0	0	0	0	0	0	0	0	0	0	0	0	0	0	0	0	0	0	0	0	0	0	0	0	0	0	0	0	0	0	0	0
M02181:276:000000000-C39RN:1:1101:19727:17066_SUB_SUB	gaacaaaaaaatttccgagtgattttaatctagactaaccagtcaaaatatactcatcatttattgacccaaattattgatcaacggaaca	Platygonus	Platygonus	0	0	0	0	0	0	0	0	0	0	0	40	0	0	0	0	0	0	0	0	0	0	0	0	0	0	0	0	0	0	0	0	0	0	0	0	0	0	0	0	0	0	0	0	0	0
M02181:129:000000000-D2FNR:1:1101:16329:2627_SUB_SUB	gtgggtttgggacaccgccaagtccttagagttttaagcgttagtgctcgtagttctcggacggatgctttagtaggtgtaagcatcaagatttagggccag	Passeriformes	Passeriformes	0	0	0	0	0	0	0	0	0	0	0	0	0	0	0	0	0	0	0	0	0	0	0	0	0	0	0	0	0	0	0	0	0	0	0	0	0	0	0	0	0	0	0	0	0	0
M02181:129:000000000-D2FNR:1:1101:18594:5046_SUB_SUB	atggatgtaaagtaccgccaagtcctttgagttttaagctgtggccagtagttctcgggcaaataattttgttattgaattattagggtttaaaactaa	NA (best_similarity_below_95%)	NA (best_similarity_below_95%)	0	0	0	0	0	0	0	0	0	0	0	0	0	0	0	0	0	0	0	0	0	0	0	0	0	0	0	0	0	0	0	0	0	0	0	0	0	0	0	0	0	0	0	0	0	0
M02181:43:000000000-D0L60:1:1101:13183:3037_SUB_SUB	agggatataaagcaccgccaagtcctttgagttttaagctattgttagtagtcctctggcgaattattttgttgtaaaattatctatgtttagggctaa	Canis_lupus	Canis_lupus	0	0	0	0	0	0	0	0	0	0	0	0	0	0	39	0	0	0	0	0	0	0	0	0	0	0	0	0	0	0	0	0	0	0	0	0	0	0	0	0	0	0	0	0	0	0
M02181:129:000000000-D2FNR:1:1101:15869:3124_SUB_SUB	gtgggtttggggcaccaccaagtccttagaattttaagtgttggtgctcgtaattctcaggtggatgctttagtcggggtaagcgtcaagatttagggccag	NA (best_similarity_below_95%)	NA (best_similarity_below_95%)	0	0	0	0	0	0	0	0	0	0	0	0	0	0	0	0	0	0	0	0	0	0	0	0	0	0	0	0	0	0	0	0	0	0	0	0	0	0	0	0	0	0	0	0	0	0
M02181:134:000000000-D2G7U:1:1101:18786:4878_SUB_SUB	gaataaaatatcctccgaaagactaaaatttagaccaacaagtcaaaattaaattatgtcaaaactgatccagaaatcttctgatcaatggacca	Chaetodipus	Chaetodipus	0	0	0	0	0	0	0	0	0	0	0	0	0	0	0	0	0	0	0	0	0	0	0	0	0	0	0	0	0	0	0	0	0	0	0	0	0	0	0	0	0	0	0	0	0	0
M02181:172:000000000-BHR3V:1:1101:18008:4403_SUB_SUB	tggagtgtctcctcattgaccggacgcttcccggagggcggtgcgacctcgctcgaccttctcaatgatcgactccgcactggccgtccaggagaagggcttgggatcggcgttgtgcttgtcgaggt	NA (no_blast_match)	NA (no_blast_match)	0	0	0	0	0	0	0	0	0	0	0	0	0	0	0	0	0	0	0	0	0	0	0	0	0	0	0	0	0	0	0	0	0	0	0	0	0	0	0	0	0	0	0	0	0	0
M02181:134:000000000-D2G7U:1:1101:20984:4040_SUB_SUB	gaacaaaaaatcctccgaatgattttaatcaagacccacaagtcaaagttccaaaaaatcaaattgacccaatttatttgatcaacggacca	Microtus	Microtus_ochrogaster	0	0	0	0	0	0	0	0	0	0	0	0	0	0	0	0	0	0	0	0	0	0	0	0	0	0	0	0	0	0	0	38	0	0	0	0	0	0	0	0	0	0	0	0	0	0
M02181:134:000000000-D2G7U:1:1101:7098:5329_SUB_SUB	gcattaaaaaacctccgaatgattttaactaagacacacaagtctaagtaaccaaatatcttattgacccaaaatttttttgatcaacagacca	Neotoma	Neotoma	0	0	0	0	0	0	0	0	0	0	0	0	0	0	0	0	0	0	0	0	0	0	0	0	0	0	0	0	0	0	0	0	0	0	0	0	0	0	0	0	0	0	0	0	0	0
M02181:276:000000000-C39RN:1:1101:8518:4104_SUB_SUB	gtataaatcaacctcaaaacgattttacctgagactcacaagtcaaaataactaaaatctaattgacccattttttttttgatcaatgaacca	NA (no_blast_match)	NA (no_blast_match)	0	0	0	0	0	0	0	0	0	0	0	0	0	0	0	0	0	0	0	0	0	0	0	0	0	0	0	0	0	0	0	0	0	0	0	0	0	0	0	0	0	0	0	0	0	0
M02181:129:000000000-D2FNR:1:1101:20012:2761_SUB_SUB	gtgggtttagggcaccgccaagtccttagagttttaagcgtttgtgctcgtagttctcaggcggatataagggtatatagatatctgaattaagggccag	Tympanuchus	Tympanuchus	0	0	0	0	0	0	0	0	0	0	0	0	0	0	0	0	0	0	0	0	0	0	0	0	0	0	0	0	0	0	0	0	0	0	0	0	0	0	0	0	0	0	0	0	0	0
M02181:134:000000000-D2G7U:1:1101:7701:4808_SUB_SUB	gtacaaataagcctctgaatgataataatctagacataacatgtccaaataaagactcatcagttgacccaaactattgatcaatggaaca	NA (best_similarity_below_95%)	NA (best_similarity_below_95%)	0	0	0	0	0	0	0	0	0	0	0	0	0	0	0	0	0	0	0	0	0	0	0	0	0	0	0	0	0	0	0	0	0	0	0	0	0	0	0	0	0	0	0	0	0	0
M02181:129:000000000-D2FNR:1:1101:16490:2274_SUB_SUB	atggatataaagcaccgccaagtcctttgagttttaagctgttgctagtagtcttccggcgagtagttttgttaattaaattacctaagtttagggctaa	Blarina hylophaga/carolinensis	Blarina_hylophaga	0	0	0	0	0	0	0	0	0	0	0	0	0	0	0	0	0	0	0	0	0	0	0	0	0	0	0	0	0	0	0	0	0	0	0	0	0	0	0	0	0	0	0	0	0	0
M02181:129:000000000-D2FNR:1:1101:20549:2426_SUB_SUB	atggatataaagtaccgccaaatcctttgagttttaagcgataaccaatagttctcaggcaaatgattttgttatttaatctttgaggtttaaggctaa	NA (best_similarity_below_95%)	NA (best_similarity_below_95%)	0	0	0	0	0	0	0	0	0	0	0	0	0	0	0	0	0	0	0	0	0	0	0	0	0	0	0	0	0	0	0	0	0	0	0	0	0	0	0	0	0	0	0	0	0	0
M02181:134:000000000-D2G7U:1:1101:10036:5733_SUB_SUB	gaaaaaataatcctctgaaagacctagacctggacttacaaatcaaagttaagctacgttacctttgatccagaatttctgataaaaaattgacca	NA (no_blast_match)	NA (no_blast_match)	0	0	0	0	0	0	0	0	0	0	0	0	0	0	0	0	0	0	0	0	0	0	0	0	0	0	0	0	0	0	0	0	0	0	0	0	0	0	0	0	0	0	0	0	0	0
M02181:129:000000000-D2FNR:1:1101:12444:1921_SUB_SUB	gtggatatggggtaccgtcaagtcctttgagttttaagcttggctcgtagttccctggcgatttgggtgtgagtaaaagtttacggctag	Anaxyrus_woodhousii	Anaxyrus_woodhousii	0	0	0	0	0	0	0	0	0	0	0	0	0	0	0	0	0	0	0	0	0	0	0	0	0	0	0	0	0	0	0	0	0	0	0	0	0	0	0	0	0	0	0	0	0	0
M02181:172:000000000-BHR3V:1:1102:13132:7634_SUB_SUB	gaaaaaaatatcctccatattaaacaggcctaaaacttaagccaaaagatacagctttacgaaccaataaattggcatcaattgacccaaataatttgatcaatgaacca	NA (best_similarity_below_95%)	NA (best_similarity_below_95%)	0	0	0	0	0	0	0	0	0	0	0	0	0	0	0	0	0	0	0	0	0	0	0	0	0	0	0	0	0	0	0	0	0	0	0	0	0	0	0	0	0	0	0	0	0	0
M02181:134:000000000-D2G7U:1:1101:10375:6653_SUB_SUB	gcacaaaacaacctccgaacgattttagccaagaccaacaagtcaaagcgacaatgatctaattgactcaatttttgatcaacggacca	Synaptomys	Synaptomys_cooperi	0	0	0	0	0	0	0	0	0	0	0	0	0	0	0	0	0	0	0	0	0	0	0	0	0	0	0	0	0	0	0	0	0	0	0	0	0	0	0	0	0	0	0	0	0	0
M02181:129:000000000-D2FNR:1:1101:7907:3945_SUB_SUB	gtgggtttagggcaccgccaagtccttagaattttaagcgtttgtgctcgtagttctcaggcggatataggggtatatagatatctgaattaagggccag	Tympanuchus	Tympanuchus	0	0	0	0	0	0	0	0	0	0	0	0	0	0	0	0	0	0	0	0	0	0	0	0	0	0	0	0	0	0	0	0	0	0	0	0	0	0	0	0	0	0	0	0	0	0
M02181:134:000000000-D2G7U:1:1101:7693:6146_SUB_SUB	gaacaaaaaatcctccgaatgattttaaccaagacccacaagtcaaagttccaaaaatcaaattgacccaatttatttgatcaacggacca	Microtus	Microtus_ochrogaster	0	0	0	0	0	0	0	0	0	0	0	0	0	0	0	0	0	0	0	0	0	0	0	0	0	0	0	0	0	0	0	0	0	0	0	0	0	0	0	0	0	0	0	0	0	0
M02181:129:000000000-D2FNR:1:1101:17174:2633_SUB_SUB	atggatataaagtaccgccaagtcctttgagttttaagcggtagccagtagttctcaggcaaatgattttgttatttaatctttaaaatttagggctaa	Peromyscus	Peromyscus	0	0	0	0	0	0	0	0	0	0	0	0	0	0	0	0	0	0	0	0	0	0	0	0	0	0	0	0	0	0	0	0	0	0	0	0	0	0	0	0	0	0	0	0	0	0
M02181:276:000000000-C39RN:1:1101:18743:10033_SUB_SUB	ataaaaactaactcccgagaaaattcaatcgagacagataagtcaaaattatcatattatatactgatccgtcaaagacgatcaacgaaata	Myotis	Myotis	0	0	0	36	0	0	0	0	0	0	0	0	0	0	0	0	0	0	0	0	0	0	0	0	0	0	0	0	0	0	0	0	0	0	0	0	0	0	0	0	0	0	0	0	0	0
M02181:276:000000000-C39RN:1:1101:6772:12305_SUB_SUB	atataaaaaaacttctgagtgattaaaatctagactaaccagtcaaaatattatatcatttattgatccaataatctttgatcaacggaaca	Canis_lupus	Canis	0	0	0	0	0	0	0	0	0	0	0	36	0	0	0	0	0	0	0	0	0	0	0	0	0	0	0	0	0	0	0	0	0	0	0	0	0	0	0	0	0	0	0	0	0	0
M02181:276:000000000-C39RN:1:1101:12100:23373_SUB_SUB	ataaagaaaaacttccgagacgagatttatagaaggacacttcacaaaatagaaaaatctaacatattgacccaataattgatcaacgaacca	Ambystoma	Ambystoma	0	0	0	0	0	0	0	0	0	36	0	0	0	0	0	0	0	0	0	0	0	0	0	0	0	0	0	0	0	0	0	0	0	0	0	0	0	0	0	0	0	0	0	0	0	0
M02181:134:000000000-D2G7U:1:1101:16178:7129_SUB_SUB	gcacaaactaacctccgaatgattttagactagattccacaagtcaaagcaaccataatcataaattgacccaaaaattttttgatcaacggaaca	Sylvilagus	Sylvilagus	0	0	0	0	0	0	0	0	0	0	0	0	0	0	0	0	0	0	0	0	0	0	0	0	0	0	0	0	0	0	0	0	0	0	0	0	0	0	0	36	0	0	0	0	0	0
M02181:134:000000000-D2G7U:1:1101:18445:5389_SUB_SUB	gtacaaaaaaacttccgaaagactgatatacagacttacaggtcgatattaacataagtctcaattgacccagaaatctgatcaatggacca	NA (best_similarity_below_95%)	NA (best_similarity_below_95%)	0	0	0	0	0	0	0	0	0	0	0	0	0	0	0	0	0	0	0	0	0	0	0	0	0	0	0	0	0	0	0	0	0	0	0	0	0	0	0	0	0	0	0	0	0	0
M02181:134:000000000-D2G7U:1:1101:14818:5817_SUB_SUB	gaacagaaaatcctccgagcgattttaaagactagactcacaagtcaaatcacacaatcgcttattgatccaaaaaaattgaccaacggaaca	Odocoileus	Odocoileinae	0	0	0	0	0	0	0	0	0	0	0	0	0	0	0	0	0	0	0	0	0	0	0	0	0	0	0	0	0	0	0	0	0	0	0	0	0	0	0	0	0	0	0	0	0	0
M02181:129:000000000-D2FNR:1:1101:12474:2180_SUB_SUB	atggatatagagtaccgctaagtcctttgagttttaagaggtggccagtagttctcgggcaaataattttgttattaaattattgtggtttagggctaa	NA (best_similarity_below_95%)	NA (best_similarity_below_95%)	0	0	0	0	0	0	0	0	0	0	0	0	0	0	0	0	0	0	0	0	0	0	0	0	0	0	0	0	0	0	0	0	0	0	0	0	0	0	0	0	0	0	0	0	0	0
M02181:129:000000000-D2FNR:1:1101:23747:8028_SUB_SUB	atggatataaagtaccgccaagtcctttgaattttaagcgatggccagtagttctcaggcaaacgatttcgttatttaatcattgaaatttagggctaa	Peromyscus	Peromyscus	0	0	0	0	0	0	0	0	0	0	0	0	0	0	0	0	0	0	0	0	0	0	0	0	0	0	0	0	0	0	0	0	0	0	0	0	0	0	0	0	0	0	0	0	0	0
M02181:129:000000000-D2FNR:1:1101:14459:2042_SUB_SUB	atggatgtaaagtattgtcaagtcctttgagttttaagctgtgtccagtagttcttgggcaaataattttgttattgaattattagggtttagggctaa	NA (best_similarity_below_95%)	NA (best_similarity_below_95%)	0	0	0	0	0	0	0	0	0	0	0	0	0	0	0	0	0	0	0	0	0	0	0	0	0	0	0	0	0	0	0	0	0	0	0	0	0	0	0	0	0	0	0	0	0	0
M02181:172:000000000-BHR3V:1:1102:12494:16583_SUB_SUB	aagggatataaagcaccgccaagtcctttgagttttaggccgttgctagtagaactctggtgaacattcttgattattgaatctttatgtttagggctaa	NA (best_similarity_below_95%)	NA (best_similarity_below_95%)	0	0	0	0	0	0	0	0	0	0	0	0	0	0	0	0	0	0	0	0	0	0	0	0	0	0	0	0	0	0	0	0	0	0	0	0	0	0	0	0	0	0	0	0	0	0
M02181:129:000000000-D2FNR:1:1101:15791:2217_SUB_SUB	gtggatctaaagcaccgccaagtcctttgggttttaagctattgctcgtagtacccgggcggatagtgggtgtattgtactatcaatgtttagggctag	Cottus	Cottus	0	0	0	0	0	0	0	0	0	0	0	0	0	0	0	0	0	0	0	0	0	0	0	0	0	0	0	0	0	0	0	0	0	0	0	0	0	0	0	0	0	0	0	0	0	0
M02181:134:000000000-D2G7U:1:1101:15230:2828_SUB_SUB	gaacaaaaaatcctccgaatgattttaaccaagacccacaagtcaaagttccaaaaaatcaaattgacccaatttatttgatcaacggatca	Microtus	Microtus	0	0	0	0	0	0	0	0	0	0	0	0	0	0	0	0	0	0	0	0	0	0	0	0	0	0	0	0	0	0	0	0	0	0	0	0	0	0	0	0	0	0	0	0	0	0
M02181:134:000000000-D2G7U:1:1101:16513:2346_SUB_SUB	gtacaaattaacctccaaatgataataacatgtccaaattataactcattaattgacccaaattattgatcaacagaaca	NA (best_similarity_below_95%)	NA (best_similarity_below_95%)	0	0	0	0	0	0	0	0	0	0	0	0	0	0	0	0	0	0	0	0	0	0	0	0	0	0	0	0	0	0	0	0	0	0	0	0	0	0	0	0	0	0	0	0	0	0
M02181:134:000000000-D2G7U:1:1101:21368:4742_SUB_SUB	gcacaaactaacctccgaatgattttagactagactccacaagtccaagcacctataatccaattgacccaatttttgatcaacggacca	NA (best_similarity_below_95%)	NA (best_similarity_below_95%)	0	0	0	0	0	0	0	0	0	0	0	0	0	0	0	0	0	0	0	0	0	0	0	0	0	0	0	0	0	0	0	0	0	0	0	0	0	0	0	0	0	0	0	0	0	0
M02181:43:000000000-D0L60:1:1101:19820:2803_SUB_SUB	atgggtttgggacaccgccaagtccttagagttttaagcgtttgtgctcgtagttctcgggcggatgctttggtacggcaagcatcgagatttagggctag	Leucophaeus	Leucophaeus_atricilla	0	0	0	0	0	0	34	0	0	0	0	0	0	0	0	0	0	0	0	0	0	0	0	0	0	0	0	0	0	0	0	0	0	0	0	0	0	0	0	0	0	0	0	0	0	0
M02181:43:000000000-D0L60:1:1101:19802:3244_SUB_SUB	gtgggtttggagcaccgccaagtccttagagttttaagcgtttgtgctcgtagttctcgggcggatgctcaggtaatatcgagcatcaagatttagggccag	Turdus	Passeriformes	0	0	0	0	0	0	34	0	0	0	0	0	0	0	0	0	0	0	0	0	0	0	0	0	0	0	0	0	0	0	0	0	0	0	0	0	0	0	0	0	0	0	0	0	0	0
M02181:129:000000000-D2FNR:1:1101:16137:3822_SUB_SUB	atggatataaagtaccgccaagtcctttgagttttaagcgatggccagtagttctcaggcaaacgatttcgttatttaatcgttgaagtttaaagctaa	Peromyscus	Peromyscus	0	0	0	0	0	0	0	0	0	0	0	0	0	0	0	0	0	0	0	0	0	0	0	0	0	0	0	0	0	0	0	0	0	0	0	0	0	0	0	0	34	0	0	0	0	0
M02181:172:000000000-BHR3V:1:1101:17930:2900_SUB_SUB	aaaaagaagaacttccaaacacaactgaccttaaatcacaccaaaaggccaacaagccacaaatagacccagtaaaactgataaatgaacca	NA (best_similarity_below_95%)	NA (best_similarity_below_95%)	0	0	0	0	0	0	0	0	0	0	0	0	0	0	0	0	0	0	0	0	0	0	0	0	0	0	0	0	0	0	0	0	0	0	0	0	0	0	0	0	0	0	0	0	0	0
M02181:129:000000000-D2FNR:1:1101:13684:4059_SUB_SUB	gtggctctggggcaccaccaagtccttagagtttaaagcgttggtgcttaaagcctcaggcggatgctttagtaagtgtaagcatcaagattttgggccag	NA (no_blast_match)	NA (no_blast_match)	0	0	0	0	0	0	0	0	0	0	0	0	0	0	0	0	0	0	0	0	0	0	0	0	0	0	0	0	0	0	0	0	0	0	0	0	0	0	0	0	0	0	0	0	0	0
M02181:276:000000000-C39RN:1:1102:24948:20951_SUB_SUB	gaataaaaaaatctccgaataattttagccaagacatacaagtccaagcattttaaatttaattgacccaaaacctttttgatcaacggacca	Peromyscus	Peromyscus_attwateri	0	0	0	33	0	0	0	0	0	0	0	0	0	0	0	0	0	0	0	0	0	0	0	0	0	0	0	0	0	0	0	0	0	0	0	0	0	0	0	0	0	0	0	0	0	0
M02181:276:000000000-C39RN:1:1101:26274:19936_SUB_SUB	ataaagactaactcccgagaaagttctattaagacctacaagtcaaaattattttactatatattgatccgccattcagcgaccaacggaaca	Eptesicus_fuscus	Eptesicus_fuscus	0	0	0	0	0	0	0	0	0	0	0	33	0	0	0	0	0	0	0	0	0	0	0	0	0	0	0	0	0	0	0	0	0	0	0	0	0	0	0	0	0	0	0	0	0	0
M02181:134:000000000-D2G7U:1:1101:20768:6402_SUB_SUB	gcataacacaacctccatattgaaagaactttttctaagctaagatctacaaatctaagcatcagtattctgacattcattgacccaatatattgaacaatgaacca	Anaxyrus_cognatus	Anaxyrus_cognatus	0	0	0	0	0	0	0	0	0	0	0	0	0	0	0	0	0	0	0	0	0	0	0	0	0	0	0	0	0	0	0	0	0	0	0	0	0	0	0	0	0	0	0	0	0	0
M02181:276:000000000-C39RN:1:1101:7187:21341_SUB_SUB	gaacaaaccaacctccgaatgattttttttaacctagacccacaagtcaaagtgaccaaaatctaattgacttaaaaacttttgatcaatggacta	NA (no_blast_match)	NA (no_blast_match)	0	0	0	0	0	0	0	0	0	0	0	0	0	0	0	0	0	0	0	0	0	0	0	0	0	0	0	0	0	0	0	0	0	0	0	0	0	0	0	0	0	0	0	0	0	0
M02181:276:000000000-C39RN:1:1102:5330:10589_SUB_SUB	ataaagactaactcccgagaaagttctattaaaacctacaagtcaaaattattttactatatattgatccgccactcagcgaccaacggaaca	Eptesicus_fuscus	Eptesicus_fuscus	0	0	0	0	0	0	0	0	0	0	0	32	0	0	0	0	0	0	0	0	0	0	0	0	0	0	0	0	0	0	0	0	0	0	0	0	0	0	0	0	0	0	0	0	0	0
M02181:134:000000000-D2G7U:1:1101:16540:6495_SUB_SUB	gaacaaaaaatcctctgaatgattttaaccaagacccacaagtcaaagttccaaaaaatcaaattgacccaatttatttgatcaacggacca	Microtus	Microtus_ochrogaster	0	0	0	0	0	0	0	0	0	0	0	0	0	0	0	0	0	0	0	0	0	0	0	0	0	0	0	0	0	0	0	32	0	0	0	0	0	0	0	0	0	0	0	0	0	0
M02181:172:000000000-BHR3V:1:1103:21469:9696_SUB_SUB	gaaggtccgcgcccagagctcgtcgggcgtcgggtagctcgcggtctcggcttccgcgcccgtctgcatgtcgatggcgtagatgccctgaccgttggtg	NA (no_blast_match)	NA (no_blast_match)	0	0	0	0	0	0	0	0	0	0	0	0	0	0	0	0	0	0	0	0	0	0	0	0	0	0	0	0	0	0	0	0	0	0	0	0	0	0	0	0	0	0	0	0	0	0
M02181:134:000000000-D2G7U:1:1101:9879:6200_SUB_SUB	gcataaaaaaacctccgaatgattttaactaagacacacaagtctaagtaaccaaatatcttattgacccaaaatttttttgatcaacggacca	Neotoma	Neotoma	0	0	0	0	0	0	0	0	0	0	0	0	0	0	0	0	0	0	0	0	0	0	0	0	0	0	0	0	0	0	0	0	0	0	0	0	0	0	0	0	0	0	0	0	0	0
M02181:129:000000000-D2FNR:1:1101:9633:4290_SUB_SUB	atagatgtaaagtaccgccaagtcctttgagttttaagctgtggccagtagttctcgggcaaataattttgttattaaattattagggtttagggctaa	Neotoma	Neotoma	0	0	0	0	0	0	0	0	0	0	0	0	0	0	0	0	0	0	0	0	0	0	0	0	0	0	0	0	0	0	0	0	0	0	0	0	0	0	0	0	0	0	0	0	0	0
M02181:136:000000000-D2G9B:1:1101:11581:2811_SUB_SUB	gaataaaacaacctccgagtgatttaaatctagactgaccaatcgaaaatattacatcacttattgatccaaaaacttgatcaacggaata	Panthera	Panthera_leo_spelaea	0	0	0	0	0	0	0	0	0	0	0	0	0	0	0	0	0	0	0	0	0	0	0	0	0	0	0	0	0	0	0	0	0	0	0	0	0	0	0	0	0	0	0	0	0	0
M02181:136:000000000-D2G9B:1:1101:4363:7555_SUB_SUB	gaataaaacaatctccgagtgatttaaatctagactaactagtcgaaagtactacatcacttattgatccaaaaacttgatcaacggaaca	Panthera_onca	Felidae	0	0	0	0	0	0	0	0	0	0	0	0	0	0	0	0	0	0	0	0	0	0	0	0	0	0	0	0	0	0	0	0	0	0	0	0	0	0	0	0	0	0	0	0	0	0
M02181:134:000000000-D2G7U:1:1101:12176:4097_SUB_SUB	gaataataaatcctccacgatgaaagaatacctcttaaccaagagccacagctctaagtattagaacttctaaccttaattgatccaatcttattgatcaacgaacca	Spea	Spea_hammondii	0	0	0	0	0	0	0	0	0	0	0	0	0	0	0	0	0	0	0	0	0	0	0	0	0	0	0	0	0	0	0	0	0	0	0	0	0	0	0	0	0	0	0	0	0	0
M02181:134:000000000-D2G7U:1:1101:11097:3272_SUB_SUB	gcataaaaaaacctccgaatgattttaactcagactcacaagtctaagtaactaagtatctcattgacccaaaactttttgatcaatggacca	Neotoma_leucodon	Neotoma_leucodon	0	0	0	0	0	0	0	0	0	0	0	0	0	0	0	0	0	0	0	0	0	0	0	0	0	0	0	0	0	0	0	0	0	0	0	0	0	0	0	0	0	0	0	0	0	0
M02181:129:000000000-D2FNR:1:1101:14128:9052_SUB_SUB	atggatataaagtactgccaaatatttcgagttttaagctgtggccagcagctctgagacaattttgctgtaaaattattgaagtttaaggctaa	NA (no_blast_match)	NA (no_blast_match)	0	0	0	0	0	0	0	0	0	0	0	0	0	0	0	0	0	0	0	0	0	0	0	0	0	0	30	0	0	0	0	0	0	0	0	0	0	0	0	0	0	0	0	0	0	0
M02181:134:000000000-D2G7U:1:1101:12602:9075_SUB_SUB	gaataaaaaaatttccgaatgattttagccaagacacacaagtctaagcattctaaatctaattgacccaaaacctcttttgatcaacggaccc	Peromyscus	Peromyscus	0	0	0	0	0	0	0	0	0	0	0	0	0	0	0	0	0	0	0	0	0	0	0	0	0	0	0	0	0	0	0	0	0	0	0	0	0	0	0	0	0	0	0	0	0	0
M02181:134:000000000-D2G7U:1:1101:14346:5115_SUB_SUB	gaataaaaaaacctccgaacgattatagttaagacacacaagtctaagcacctggatccaattgacccaatttttttgatcaacggacca	Peromyscus	Peromyscus	0	0	0	0	0	0	0	0	0	0	0	0	0	0	0	0	0	0	0	0	0	0	0	0	0	0	0	0	0	0	0	0	0	0	0	0	0	0	0	0	0	0	0	0	0	0
M02181:172:000000000-BHR3V:1:1101:27454:9371_SUB_SUB	acaaaaaagaacttccaacacataacttctcataaaataggcaaacaagccaacaccagacccagcacagctgataattgaaaca	Crotalus_atrox	Crotalus	0	0	0	0	0	0	0	0	0	0	0	0	0	0	0	0	0	0	0	0	0	0	0	0	0	0	0	0	0	0	0	0	0	0	0	0	0	0	0	0	0	0	0	0	0	0
M02181:172:000000000-BHR3V:1:1103:4795:12130_SUB_SUB	cggcgaaatggacttccacctgcggcaccaggaccggttcggcgggagcgcggtccaggtcgtccagttcgacaccgccgcgcgtgaagactcgtcgggcg	NA (best_similarity_below_95%)	NA (best_similarity_below_95%)	0	0	0	0	0	0	0	0	0	0	0	0	0	0	0	0	0	0	0	0	0	0	0	0	0	0	0	0	0	0	0	0	0	0	0	0	0	0	0	0	0	0	0	0	0	0
M02181:172:000000000-BHR3V:1:1101:18234:7208_SUB_SUB	gtgagtttagggcaccgccaagtccttagagttttaagcgtttgtgctcgtagttctcagacggatacgtgagtatattaatatcaaaatttaaaaccag	NA (best_similarity_below_95%)	NA (best_similarity_below_95%)	0	0	0	0	0	0	0	0	0	0	0	0	0	0	0	0	0	0	0	0	0	0	0	0	0	0	0	0	0	0	0	0	0	0	0	0	0	0	0	0	0	0	0	0	0	0
M02181:134:000000000-D2G7U:1:1101:12218:3424_SUB_SUB	gaataaaaaaacctccgaaagattatagtcaagacacacaagtctaagcacctaaatccaattgacccaatttttttgatcaacggacca	Peromyscus	Peromyscus_leucopus	0	0	0	0	0	0	0	0	0	0	0	0	0	0	0	0	0	0	0	0	0	0	0	0	0	0	0	0	0	0	0	0	0	0	0	0	0	0	0	0	0	0	0	0	0	0
M02181:134:000000000-D2G7U:1:1101:17637:3597_SUB_SUB	gaataaattaacctccgaatgatattaatctagaccataacccgtctaaatctaagttcataaattgacccaaaaacatttgatcaacggaaca	Tamias canipes	Tamias	0	0	0	0	0	0	0	0	0	0	0	0	0	0	0	0	0	0	0	0	0	0	0	0	0	0	0	0	0	0	0	0	0	0	0	0	0	0	0	0	0	0	0	0	0	0
M02181:134:000000000-D2G7U:1:1101:9340:4341_SUB_SUB	gaataaaaaaacctccgaataattttagccaagacatacaagtccaagcattttaaatttaattgacccaaaacctttttgatcaacggacta	Peromyscus	Peromyscus	0	0	0	0	0	0	0	0	0	0	0	0	0	0	0	0	0	0	0	0	0	0	0	0	0	0	0	0	0	0	0	0	0	0	0	0	0	0	0	0	0	0	0	0	0	0
M02181:43:000000000-D0L60:1:1101:23209:6747_SUB_SUB	gtgggtgtagagcaccgccaagtcctttgaattttaagctattgctcgtagtactccggcggaaagatcaaagtttatggctag	Ambystoma	Ambystoma	29	0	0	0	0	0	0	0	0	0	0	0	0	0	0	0	0	0	0	0	0	0	0	0	0	0	0	0	0	0	0	0	0	0	0	0	0	0	0	0	0	0	0	0	0	0
M02181:134:000000000-D2G7U:1:1101:20440:6353_SUB_SUB	gcaaaaaaaaacctccgaaaaaaagaactattctttaaacctaggctcaccgtccaaagtgcctacggcaaaacgatccaatatatttgatcaacgaacca	NA (best_similarity_below_95%)	NA (best_similarity_below_95%)	0	0	0	0	0	0	0	0	0	0	0	0	0	0	0	0	0	0	0	0	0	0	0	0	0	0	0	0	0	0	0	0	0	0	0	0	0	0	0	0	0	0	0	0	0	0
M02181:172:000000000-BHR3V:1:1102:10358:20765_SUB_SUB	gcataaaaaaacatccaaatgattttactctagacttacaagtctaagtaactatcagaatcttattgacccaaaattgatgatcaatggacca	NA (no_blast_match)	NA (no_blast_match)	0	0	0	0	0	0	0	0	0	0	0	0	0	0	0	0	0	0	0	0	0	0	0	0	0	0	0	0	0	0	0	0	0	0	0	0	0	0	0	0	0	0	0	0	0	0
M02181:134:000000000-D2G7U:1:1101:11068:4778_SUB_SUB	gcataaaaaaacctccgaatgattttaactcagactcacaagtctaagtaactaagtatcttattgacccaaaactttttgatcaacggacca	Neotoma_leucodon	Neotoma_leucodon	0	0	0	0	0	0	0	0	0	0	0	0	0	0	0	0	0	0	0	0	0	0	0	0	0	0	0	0	0	0	0	0	0	0	0	0	0	0	0	0	0	0	0	0	0	0
M02181:129:000000000-D2FNR:1:1101:25516:5387_SUB_SUB	gtggatataaagtaccgccaagtcctttgagttttaagcgatggccagtagttctcaggcaaacgatttcgttatttaatcgttgaagtttagggctaa	Peromyscus	Peromyscus_pectoralis	0	0	0	0	0	0	0	0	0	0	0	0	0	0	0	0	0	0	0	0	0	0	0	0	0	0	0	0	0	0	0	0	0	0	0	0	0	0	0	0	0	0	0	0	0	0
M02181:129:000000000-D2FNR:1:1101:23539:6971_SUB_SUB	gtgggtttagggcaccgccaagtccttagagttttaagcgtttgtgctcgtagttctcgggcggatgctcaggtagtatagagcatcaagatttagggccag	Corvus	Corvidae	0	0	0	0	0	0	0	0	0	0	0	0	0	0	0	0	0	0	0	0	0	0	0	0	0	0	0	0	0	0	0	0	0	0	0	0	0	0	0	0	0	0	0	0	0	0
M02181:129:000000000-D2FNR:1:1101:11795:3830_SUB_SUB	gtggatatggggtaccgtcaagttctttgggttttaagcttggctcgtagttccctggcgatttgggtgtgagtaaaagtttacggctag	Anaxyrus_woodhousii	Anaxyrus_woodhousii	0	0	0	0	0	0	0	0	0	0	0	0	0	0	0	0	0	0	0	0	0	0	0	0	0	0	0	0	0	0	0	0	0	0	0	0	0	0	0	0	0	0	0	0	0	0
M02181:134:000000000-D2G7U:1:1101:14430:3960_SUB_SUB	gaacaaaaaatcctccgaatgattttaaccaagactcacaagtcaaagttccaaaaaatcaaattgacccaatttatttgatcaacggacca	Microtus	Microtus_ochrogaster	0	0	0	0	0	0	0	0	0	0	0	0	0	0	0	0	0	0	0	0	0	0	0	0	0	0	0	0	0	0	0	0	0	0	0	0	0	0	0	0	0	0	0	0	0	0
M02181:129:000000000-D2FNR:1:1101:10528:2947_SUB_SUB	gtgggtttgggacaccgccaagtccttagagttttaagcgtttgtactcgtagttctcgggcggatgctcaggtagcatagagcatcaagatttagggccag	Corvus	Corvidae	0	0	0	0	0	0	0	0	0	0	0	0	0	0	0	0	0	0	0	0	0	0	0	0	0	0	0	0	0	0	0	0	0	0	0	0	0	0	0	0	0	0	0	0	0	0
M02181:134:000000000-D2G7U:1:1101:22121:2883_SUB_SUB	gcaaaaaccaacctccgaatgattaaagcctagactcaataagtcaaagcatcaaaaatcctaaattgacccaaatcttttttgatcaacggaaca	NA (best_similarity_below_95%)	NA (best_similarity_below_95%)	0	0	0	0	0	0	0	0	0	0	0	0	0	0	0	0	0	0	0	0	0	0	0	0	0	0	0	0	0	0	0	0	0	0	0	0	0	0	0	0	0	0	0	0	0	0
M02181:276:000000000-C39RN:1:1101:24482:16384_SUB_SUB	gtgcaaactaacctccaaatgataataatctagacaccacatgtccaaattacaactcattaattgacccaaattattgatcaatggaaca	NA (best_similarity_below_95%)	NA (best_similarity_below_95%)	0	0	0	0	0	27	0	0	0	0	0	0	0	0	0	0	0	0	0	0	0	0	0	0	0	0	0	0	0	0	0	0	0	0	0	0	0	0	0	0	0	0	0	0	0	0
M02181:43:000000000-D0L60:1:1101:8105:9468_SUB_SUB	gtgggtttgggacaccgccaagtccttagagttttaagcgtttgtgctcgtagttctcaggcggatactttggttaagtaagtatcaggatttagggccag	Chordeiles_minor	Chordeiles_minor	0	0	0	0	0	0	27	0	0	0	0	0	0	0	0	0	0	0	0	0	0	0	0	0	0	0	0	0	0	0	0	0	0	0	0	0	0	0	0	0	0	0	0	0	0	0
M02181:43:000000000-D0L60:1:1101:14776:2667_SUB_SUB	gtgggtttagggcaccgccaagtccttagagttttaagcgttggtgctcgtagttctctggcggatacttcggtatgaataagtatcaagatttagggctag	Tadorna	Tadorna	0	0	0	0	0	0	0	0	0	0	0	0	0	0	27	0	0	0	0	0	0	0	0	0	0	0	0	0	0	0	0	0	0	0	0	0	0	0	0	0	0	0	0	0	0	0
M02181:172:000000000-BHR3V:1:1102:24899:16116_SUB_SUB	gtgggtttggggcaccgccaagtccttagagttttaagcgtttgtgctcgtagttctcaggcggatgctttggtaaggtaagcatcaagatttagggctaa	Podilymbus_podiceps	Podilymbus_podiceps	0	0	0	0	0	0	0	0	0	0	0	0	0	0	0	0	0	0	0	0	0	0	0	0	0	0	0	0	0	0	0	0	0	0	0	0	0	0	0	0	0	0	0	0	0	0
M02181:134:000000000-D2G7U:1:1101:25396:6081_SUB_SUB	gtaaaaactaacctccgagagaaactgttaagacctataagtcaaaactacttcactaaacactgatccgctactggcgatcaacggaata	Perimyotis_subflavus	Perimyotis	0	0	0	0	0	0	0	0	0	0	0	0	0	0	0	0	0	0	0	0	0	0	0	0	0	0	0	0	0	0	0	0	0	0	0	0	0	0	0	0	0	0	0	0	0	0
M02181:134:000000000-D2G7U:1:1101:17160:5225_SUB_SUB	gcataaaaaaacctccgaaggacaaatatcaaaaccaacaagtctaagttactaaagtccaaatattgacccagaatcctaattctgatcaatgaacca	NA (no_blast_match)	NA (no_blast_match)	0	0	0	0	0	0	0	0	0	0	0	0	0	0	0	0	0	0	0	0	0	0	0	0	0	0	0	0	0	0	0	0	0	0	0	0	0	0	0	0	0	0	0	0	0	0
M02181:129:000000000-D2FNR:1:1101:13026:3854_SUB_SUB	aaggatataaggcaccgccaagtcctttgagttttaagcgattgctagtagtactctggcgaataattttgtttataattttttatgtttagggctaa	Myotis	Myotis	0	0	0	0	0	0	0	0	0	0	0	0	0	0	0	0	0	0	0	0	0	0	0	0	0	0	0	0	0	0	0	0	0	0	0	0	0	0	0	0	0	0	0	0	0	0
M02181:129:000000000-D2FNR:1:1101:12505:5708_SUB_SUB	gtgggtttagggcaccgccaagtccttagagttttaagcgtttgtgctcgtagttctcaggcggatataggggtatatagatatctgaattaagggctag	Tympanuchus	Tympanuchus	0	0	0	0	0	0	0	0	0	0	0	0	0	0	0	0	0	0	0	0	0	0	0	0	0	0	0	0	0	0	0	0	0	0	0	0	0	0	0	0	0	0	0	0	0	0
M02181:136:000000000-D2G9B:1:1101:8366:5920_SUB_SUB	gaataaaacaacctccgagtgatttaaatctagactaactagtcgaaagtactatatcacttattgatccaaaaacttgatcaacggaaca	Panthera_onca	Felidae	0	0	0	0	0	0	0	0	0	0	0	0	0	0	0	0	0	0	0	0	0	0	0	0	0	0	0	0	0	0	0	0	0	0	0	0	0	0	0	0	0	0	0	0	0	0
M02181:136:000000000-D2G9B:1:1101:26347:6642_SUB_SUB	gaataaaataacctccgagtgatttaaatctagactgactagtcgaaagtactacatcacttattgatccaaaaacttgatcaacggaaca	Panthera_onca	Felidae	0	0	0	0	0	0	0	0	0	0	0	0	0	0	0	0	0	0	0	0	0	0	0	0	0	0	0	0	0	0	0	0	0	0	0	0	0	0	0	0	0	0	0	0	0	0
M02181:276:000000000-C39RN:1:1101:19075:7762_SUB_SUB	gaataaaaaaacctccaaatgattttaacctagacatacagacatacaagtctaagtaacaataatcttattgacccataacttttttgattaatggacca	NA (no_blast_match)	NA (no_blast_match)	0	0	0	0	0	26	0	0	0	0	0	0	0	0	0	0	0	0	0	0	0	0	0	0	0	0	0	0	0	0	0	0	0	0	0	0	0	0	0	0	0	0	0	0	0	0
M02181:129:000000000-D2FNR:1:1101:17580:2234_SUB_SUB	atggacagaaagtaccgccaagtcctttaaattttaagctgtggccagtagttctcaggcaaacaatttcattatttaactattaaagtttagggctaa	NA (best_similarity_below_95%)	NA (best_similarity_below_95%)	0	0	0	0	0	0	0	0	0	0	0	0	0	0	0	0	0	0	0	0	0	0	0	0	0	0	0	0	0	0	0	0	0	0	26	0	0	0	0	0	0	0	0	0	0	0
M02181:134:000000000-D2G7U:1:1101:11457:3080_SUB_SUB	gaataaaaaaaccttcgaatgattttagccaagacacacaagtctaagcattctaaatctaattgacccaaaacctcttttgatcaacggaccc	Peromyscus	Peromyscus_pectoralis	0	0	0	0	0	0	0	0	0	0	0	0	0	0	0	0	0	0	0	0	0	0	0	0	0	0	0	0	0	0	0	0	0	0	0	26	0	0	0	0	0	0	0	0	0	0
M02181:172:000000000-BHR3V:1:1101:13989:22267_SUB_SUB	gaataaaaaggacctcggagaataaaaaaacctccgaatgattttagctaagacacacaagtctaagcattttatatccaattggcccccaaaaattttgatcaacggacca	Peromyscus	Peromyscus	0	0	0	0	0	0	0	0	0	0	0	0	0	0	0	0	0	0	0	0	0	0	0	0	0	0	0	0	0	0	0	0	0	0	0	0	0	26	0	0	0	0	0	0	0	0
M02181:129:000000000-D2FNR:1:1101:14976:3161_SUB_SUB	gtgggtttgggacaccgccaagtccttagagttttaagcgttagtgctcgtagttctcgggcggatgctttagtaagtgtaagcatcaagatttagggccag	Passeriformes	Passeriformes	0	0	0	0	0	0	0	0	0	0	0	0	0	0	0	0	0	0	0	0	0	0	0	0	0	0	0	0	0	0	0	0	0	0	0	0	0	0	0	0	0	0	0	0	0	0
M02181:134:000000000-D2G7U:1:1101:15517:4660_SUB_SUB	gcataacacaacttccatattgaaagaactttttctaagctaagatctacaaatctaagcatcagtattctgacattcattgacccaatatattgaataacgaacca	Anaxyrus_cognatus	Anaxyrus_cognatus	0	0	0	0	0	0	0	0	0	0	0	0	0	0	0	0	0	0	0	0	0	0	0	0	0	0	0	0	0	0	0	0	0	0	0	0	0	0	0	0	0	0	0	0	0	0
M02181:134:000000000-D2G7U:1:1101:14632:3728_SUB_SUB	gcataaaaaacatccaaatgattttactctagactcacgagtctaagtaactatcagaatcttattgacccaaaagtttttgatcaatggacca	NA (no_blast_match)	NA (no_blast_match)	0	0	0	0	0	0	0	0	0	0	0	0	0	0	0	0	0	0	0	0	0	0	0	0	0	0	0	0	0	0	0	0	0	0	0	0	0	0	0	0	0	0	0	0	0	0
M02181:134:000000000-D2G7U:1:1101:13031:9461_SUB_SUB	gaataaaaaggacctcggagaataaaaaaacctccgaatgattttagctaagatacacaagtctaagcattttatatccaattggccccccaaaatttttgatcaacggacca	Peromyscus	Peromyscus_maniculatus_bairdii	0	0	0	0	0	0	0	0	0	0	0	0	0	0	0	0	0	0	0	0	0	0	0	0	0	0	0	0	0	0	0	0	0	0	0	0	0	0	0	0	0	0	0	0	0	0
M02181:129:000000000-D2FNR:1:1101:24423:6453_SUB_SUB	acggatataaaataccgccaagtcctttgagttttaagcgatggccagtagttctcaggcaaatgattttgttatttaatctttaaagtttagggctaa	Peromyscus	Peromyscus	0	0	0	0	0	0	0	0	0	0	0	0	0	0	0	0	0	0	0	0	0	0	0	0	0	0	0	0	0	0	0	0	0	0	0	0	0	0	0	0	0	0	0	0	0	0
M02181:129:000000000-D2FNR:1:1101:20333:2484_SUB_SUB	gtggatataaggtaccgtcaagtcctttgggttttaagcttggctcgtagttccctggcgatttgggtgtgagtaaaagtttacggctag	Anaxyrus	Anaxyrus	0	0	0	0	0	0	0	0	0	0	0	0	0	0	0	0	0	0	0	0	0	0	0	0	0	0	0	0	0	0	0	0	0	0	0	0	0	0	0	0	0	0	0	0	0	0
M02181:43:000000000-D0L60:1:1101:18077:3397_SUB_SUB	gtgggtgtagagcaccgccaagtcctttgagttttaaactattgctcgtagtactccggcggaaagatcaaagtttatggctag	Ambystoma	Ambystoma	25	0	0	0	0	0	0	0	0	0	0	0	0	0	0	0	0	0	0	0	0	0	0	0	0	0	0	0	0	0	0	0	0	0	0	0	0	0	0	0	0	0	0	0	0	0
M02181:43:000000000-D0L60:1:1101:8805:4260_SUB_SUB	atggaataaagtaccgccaagtcgtttgaattttaagctgtgaccagtagttctcaggcaactaattttgttataaattattaaggtttagggctaa	NA (no_blast_match)	NA (no_blast_match)	0	0	0	0	0	0	25	0	0	0	0	0	0	0	0	0	0	0	0	0	0	0	0	0	0	0	0	0	0	0	0	0	0	0	0	0	0	0	0	0	0	0	0	0	0	0
M02181:129:000000000-D2FNR:1:1101:13215:4278_SUB_SUB	atggatataaagcaccgccaagtcctttgagttttaagctgtagctagtagttctctggcggataagtttattttatacttatctatgtttagggctac	NA (best_similarity_below_95%)	NA (best_similarity_below_95%)	0	0	0	0	0	0	0	0	0	0	0	0	0	0	0	0	0	0	0	0	0	0	0	0	0	0	0	0	0	0	0	0	0	0	0	0	0	0	0	0	25	0	0	0	0	0
M02181:172:000000000-BHR3V:1:1101:12536:12635_SUB_SUB	agggatgtaaagcaccgccaagtcctttgagttttaggcagttgctagtagtactctggcgaatagctttgttgtgatgagctatttcagtttagggctaa	Haringtonhippus_francisci	Haringtonhippus_francisci	0	0	0	0	0	0	0	0	0	0	0	0	0	0	0	0	0	0	0	0	0	0	0	0	0	0	0	0	0	0	0	0	0	0	0	0	0	0	0	0	0	0	0	0	0	0
M02181:129:000000000-D2FNR:1:1101:19480:3033_SUB_SUB	atggatttaaggcaccgccaagtcttttgagtttctagcccttgctggtagtactctggcgaataattttgtttataatcttctgtgtttatggctaa	Eptesicus_fuscus	Eptesicus_fuscus	0	0	0	0	0	0	0	0	0	0	0	0	0	0	0	0	0	0	0	0	0	0	0	0	0	0	0	0	0	0	0	0	0	0	0	0	0	0	0	0	0	0	0	0	0	0
M02181:129:000000000-D2FNR:1:1101:17641:5124_SUB_SUB	gtgggtttggggcaccgccaagtccttagagttttaagcgtttgtgctcgtagttctcgggcggacactcaggtaatatcgagtatcaagatttacggccag	Dumetella_carolinensis	Mimidae	0	0	0	0	0	0	0	0	0	0	0	0	0	0	0	0	0	0	0	0	0	0	0	0	0	0	0	0	0	0	0	0	0	0	0	0	0	0	0	0	0	0	0	0	0	0
M02181:134:000000000-D2G7U:1:1101:20117:5968_SUB_SUB	gaataatacatcctccgaaagacctagacctagaccaacaagtcaaagttaatctacgtcaactatgatccagttattctgatcaatggacca	NA (best_similarity_below_95%)	NA (best_similarity_below_95%)	0	0	0	0	0	0	0	0	0	0	0	0	0	0	0	0	0	0	0	0	0	0	0	0	0	0	0	0	0	0	0	0	0	24	0	0	0	0	0	0	0	0	0	0	0	0
M02181:134:000000000-D2G7U:1:1101:7736:5424_SUB_SUB	gtataaatcaacctcaaaacgattttacctgagactcataagtcaaaataactaaaatctaattgactcattttttttttgatcaatggacca	NA (no_blast_match)	NA (no_blast_match)	0	0	0	0	0	0	0	0	0	0	0	0	0	0	0	0	0	0	0	0	0	0	0	0	0	0	0	0	0	0	0	0	0	0	0	0	0	0	0	0	0	0	0	0	0	0
M02181:134:000000000-D2G7U:1:1101:16604:3793_SUB_SUB	gaataaaaaaacctccgaaagattatagccaagacacacaagtctaagcacctaaatccaattgacccaattttttgatcaacggacca	Peromyscus	Peromyscus_leucopus	0	0	0	0	0	0	0	0	0	0	0	0	0	0	0	0	0	0	0	0	0	0	0	0	0	0	0	0	0	0	0	0	0	0	0	0	0	0	0	0	0	0	0	0	0	0
M02181:129:000000000-D2FNR:1:1101:14904:2829_SUB_SUB	atggatataaagcaccgccaagtcctttgagttttaagctgtaactagtagttctctggcggataagtttgttttatacttatctatgtttagggctac	NA (best_similarity_below_95%)	NA (best_similarity_below_95%)	0	0	0	0	0	0	0	0	0	0	0	0	0	0	0	0	0	0	0	0	0	0	0	0	0	0	0	0	0	0	0	0	0	0	0	0	0	0	0	0	0	0	0	0	0	0
M02181:129:000000000-D2FNR:1:1101:14411:6894_SUB_SUB	acggatataaagtaccgccaagttttttgagttttaagcgatggccagtagttctcaggcaaatgattttgttatttaatctttaaggtttagggctaa	Peromyscus	Peromyscus	0	0	0	0	0	0	0	0	0	0	0	0	0	0	0	0	0	0	0	0	0	0	0	0	0	0	0	0	0	0	0	0	0	0	0	0	0	0	0	0	0	0	0	0	0	0
M02181:129:000000000-D2FNR:1:1101:15704:2104_SUB_SUB	gtgggtttggggcaccgccaagtccttagagttttaagcgtttgtgctcgtagttctcaggcggatattctagtagggttgaatatcaagatttagggctaa	Bartramia_longicauda	Bartramia_longicauda	0	0	0	0	0	0	0	0	0	0	0	0	0	0	0	0	0	0	0	0	0	0	0	0	0	0	0	0	0	0	0	0	0	0	0	0	0	0	0	0	0	0	0	0	0	0
M02181:134:000000000-D2G7U:1:1101:12719:5112_SUB_SUB	gtacaaactaacctctgaatgataataatctagacaccacatgtctaaattacaactcattaattgacccaaattattgatcaacagaaca	NA (best_similarity_below_95%)	NA (best_similarity_below_95%)	0	0	0	0	0	0	0	0	0	0	0	0	0	0	0	0	0	0	0	0	0	0	0	0	0	0	0	0	0	0	0	0	0	0	0	0	0	0	0	0	0	0	0	0	0	0
M02181:129:000000000-D2FNR:1:1101:18457:3801_SUB_SUB	aaggatataaggcactgccaagtcctttgagttttaagcgattgctagtagtactctggcgaataactttgtttataattttttatgtttagggctaa	Myotis	Myotis	0	0	0	0	0	0	0	0	0	0	0	0	0	0	0	0	0	0	0	0	0	0	0	0	0	0	0	0	0	0	0	0	0	0	0	0	0	0	0	0	0	0	0	0	0	0
M02181:129:000000000-D2FNR:1:1101:6404:5509_SUB_SUB	atggatatagagtaccgtcaagtcctttgagttttaagaggtggccagtagttctcgggtaaataattttgttattaaattattgtggtttagggctaa	NA (best_similarity_below_95%)	NA (best_similarity_below_95%)	0	0	0	0	0	0	0	0	0	0	0	0	0	0	0	0	0	0	0	0	0	0	0	0	0	0	0	0	0	0	0	0	0	0	0	0	0	0	0	0	0	0	0	0	0	0
M02181:134:000000000-D2G7U:1:1101:16678:2105_SUB_SUB	gaaaaaataatcttccgaaagaccaagatttagacccgtgagtcgaaattaatatatgttatctttgatccagaaattctgatcaatggacca	NA (no_blast_match)	NA (no_blast_match)	0	0	0	0	0	0	0	0	0	0	0	0	0	0	0	0	0	0	0	0	0	0	0	0	0	0	0	0	0	0	0	0	0	0	0	0	0	0	0	0	0	0	0	0	0	0
M02181:276:000000000-C39RN:1:1102:7489:8667_SUB_SUB	aaggatataaggcaccgccaagtcctttgagttttaagctattgctagtagtactctggcgaataattttgtttataattttttatgtttagggctaa	Myotis	Myotis	0	0	23	0	0	0	0	0	0	0	0	0	0	0	0	0	0	0	0	0	0	0	0	0	0	0	0	0	0	0	0	0	0	0	0	0	0	0	0	0	0	0	0	0	0	0
M02181:276:000000000-C39RN:1:1101:18490:22441_SUB_SUB	gtataaatcaacctcaaaacgattttacctaagactcacaagtcaaaataactaaaatctaattgacccatttttttttttgatcaatggacca	NA (no_blast_match)	NA (no_blast_match)	0	0	0	23	0	0	0	0	0	0	0	0	0	0	0	0	0	0	0	0	0	0	0	0	0	0	0	0	0	0	0	0	0	0	0	0	0	0	0	0	0	0	0	0	0	0
M02181:43:000000000-D0L60:1:1101:16116:3758_SUB_SUB	atagatatgaagcaccgccaaatcctttgagttttaggctgttgctagtagtactctggcgaataatcttgttagttgattatttaggtttagggctag	Platygonus	Platygonus	0	0	0	0	0	0	23	0	0	0	0	0	0	0	0	0	0	0	0	0	0	0	0	0	0	0	0	0	0	0	0	0	0	0	0	0	0	0	0	0	0	0	0	0	0	0
M02181:276:000000000-C39RN:1:1103:12648:21273_SUB_SUB	gtataaatcaacctcaaaacgattttacctgagactcacaagtcaaaataactaaaatctaattgacccattttttttttttgatcaatggacca	NA (no_blast_match)	NA (no_blast_match)	0	0	0	0	0	0	0	0	0	0	0	11	0	0	0	0	0	0	0	0	0	0	0	0	0	0	0	0	0	0	0	0	0	0	0	0	0	0	0	0	0	0	0	0	0	0
M02181:43:000000000-D0L60:1:1101:24707:5097_SUB_SUB	gtgggtttggggcaccgccaagtccttagagttttaagcgtttgtgctcgtagttctcgggcggatacgttggtattgggggtatctggatttagggctag	Colinus_virginianus	Colinus	0	0	0	0	0	0	0	0	0	0	0	0	0	0	0	0	23	0	0	0	0	0	0	0	0	0	0	0	0	0	0	0	0	0	0	0	0	0	0	0	0	0	0	0	0	0
M02181:134:000000000-D2G7U:1:1101:13350:6318_SUB_SUB	gcacaaactaacctccgaatgattttagccaagacacacaagtctaagcatcctaaatctaattgacccaaaacctcttttgatcaacggaccc	NA (best_similarity_below_95%)	NA (best_similarity_below_95%)	0	0	0	0	0	0	0	0	0	0	0	0	0	0	0	0	0	0	0	0	0	0	0	0	0	0	0	0	0	0	0	0	0	0	0	0	0	0	0	0	0	0	0	0	0	0
M02181:134:000000000-D2G7U:1:1101:21993:6749_SUB_SUB	gaacagaaaatcctccgagcgattttaaagactagactcacaaatcaaatcacacaatcgcttattgatccaaaaaattgatcaacagaaca	Odocoileus	Odocoileinae	0	0	0	0	0	0	0	0	0	0	0	0	0	0	0	0	0	0	0	0	0	0	0	0	0	0	0	0	0	0	0	0	0	0	0	0	0	0	0	0	0	0	0	0	0	0
M02181:134:000000000-D2G7U:1:1101:6201:6494_SUB_SUB	gagtaaaaatcctccgaatgattatagccaagacacacaagtctaagcactattaatccaattgacccaaaaaacttttgatcaacagacca	NA (best_similarity_below_95%)	NA (best_similarity_below_95%)	0	0	0	0	0	0	0	0	0	0	0	0	0	0	0	0	0	0	0	0	0	0	0	0	0	0	0	0	0	0	0	0	0	0	0	0	0	0	0	0	0	0	0	0	0	0
M02181:129:000000000-D2FNR:1:1101:17561:5462_SUB_SUB	gtgggtttagggcaccgccaagtccttagagttttaagcgtttgtgctcgtagttctcaggcggatataaggatatatagatatctgaattaagggccag	Tympanuchus	Tympanuchus	0	0	0	0	0	0	0	0	0	0	0	0	0	0	0	0	0	0	0	0	0	0	0	0	0	0	0	0	0	0	0	0	0	0	0	0	0	0	0	0	0	0	0	0	0	0
M02181:134:000000000-D2G7U:1:1101:16296:7325_SUB_SUB	gtacaaaaaaacctccgaaagactgatatatagacctacaagtcgatattaatataagtctaaattgactcagtaatctgatcaatggacca	NA (no_blast_match)	NA (no_blast_match)	0	0	0	0	0	0	0	0	0	0	0	0	0	0	0	0	0	0	0	0	0	0	0	0	0	0	0	0	0	0	0	0	0	0	0	0	0	0	0	0	0	0	0	0	0	0
M02181:43:000000000-D0L60:1:1101:13696:7015_SUB_SUB	aggaatataaagcaccgccaagtcctttgagttttaagctattgctagtagtcctctggcgaattattttgttgtaaaattatctatgtttagggctaa	Canis_lupus	Canis_lupus	0	0	0	0	0	0	0	0	0	0	0	0	0	0	22	0	0	0	0	0	0	0	0	0	0	0	0	0	0	0	0	0	0	0	0	0	0	0	0	0	0	0	0	0	0	0
M02181:134:000000000-D2G7U:1:1101:22166:3181_SUB_SUB	gaaaaaaatatcccccatattaaacaggcctaaaactcaagccaaaagatacagctttacgaaccaataaattggcatcaattgacccaaataatttgatcaatgaacca	NA (best_similarity_below_95%)	NA (best_similarity_below_95%)	0	0	0	0	0	0	0	0	0	0	0	0	0	0	0	0	0	0	0	0	0	0	0	0	0	0	0	0	0	0	0	0	0	22	0	0	0	0	0	0	0	0	0	0	0	0
M02181:129:000000000-D2FNR:1:1101:15229:2495_SUB_SUB	gggggtctgaggtatcgccaagtccttagagttttaagcgttttgctcgtagttctctggcggatatttttgtgttttaaatatctgggtttagggctga	Testudinidae	Testudinidae	0	0	0	0	0	0	0	0	0	0	0	0	0	0	0	0	0	0	0	0	0	0	0	0	0	0	0	0	0	0	0	0	0	0	0	0	0	0	0	0	0	0	0	0	0	0
M02181:134:000000000-D2G7U:1:1101:27612:11398_SUB_SUB	gtacaaaaaaacctccgaaagactgatatacaaacctacaaatcgatattaatataaatctaaattgacccagtaatctgatcaatggacca	NA (no_blast_match)	NA (no_blast_match)	0	0	0	0	0	0	0	0	0	0	0	0	0	0	0	0	0	0	0	0	0	0	0	0	0	0	0	0	0	0	0	0	0	0	0	0	0	0	0	0	0	0	0	0	0	0
M02181:172:000000000-BHR3V:1:1101:6847:18322_SUB_SUB	acaaaaaagaacttccaacacatgacttctcataaaataggcaaacaagccaacaccagacccagcacagctgataattgaaaca	Crotalus_atrox	Crotalus	0	0	0	0	0	0	0	0	0	0	0	0	0	0	0	0	0	0	0	0	0	0	0	0	0	0	0	0	0	0	0	0	0	0	0	0	0	0	0	0	0	0	0	0	0	0
M02181:172:000000000-BHR3V:1:1101:11037:11732_SUB_SUB	cagtgccacgcaagctgagactgagccggagcctgctggaggccggagcgcaccgcgggagagaagagagagtcaggtaagaatgcaaca	NA (no_blast_match)	NA (no_blast_match)	0	0	0	0	0	0	0	0	0	0	0	0	0	0	0	0	0	0	0	0	0	0	0	0	0	0	0	0	0	0	0	0	0	0	0	0	0	0	0	0	0	0	0	0	0	0
M02181:134:000000000-D2G7U:1:1101:12377:2854_SUB_SUB	gaataaaaaaacctttgaatgattatagttgagatacacaagtctaagcacctggatccaattgacccaatttttttgatcaacggacca	NA (best_similarity_below_95%)	NA (best_similarity_below_95%)	0	0	0	0	0	0	0	0	0	0	0	0	0	0	0	0	0	0	0	0	0	0	0	0	0	0	0	0	0	0	0	0	0	0	0	0	0	0	0	0	0	0	0	0	0	0
M02181:134:000000000-D2G7U:1:1101:20589:2671_SUB_SUB	gcaaaaaccaacctccgaatgattaaagcttagactcaacaagtcaaagcattagaaatcataaattgacccaaatccttttgatcaacggaaca	Lepus_townsendii	Lepus_townsendii	0	0	0	0	0	0	0	0	0	0	0	0	0	0	0	0	0	0	0	0	0	0	0	0	0	0	0	0	0	0	0	0	0	0	0	0	0	0	0	0	0	0	0	0	0	0
M02181:129:000000000-D2FNR:1:1101:24369:6927_SUB_SUB	gtgggtataaagcaccgccaagtcctttgagttttaagctctagcttgtagttctctgacaaataattttgttatggaattatttaagtttagggctaa	Sylvilagus	Sylvilagus	0	0	0	0	0	0	0	0	0	0	0	0	0	0	0	0	0	0	0	0	0	0	0	0	0	0	0	0	0	0	0	0	0	0	0	0	0	0	0	0	0	0	0	0	0	0
M02181:134:000000000-D2G7U:1:1101:24399:5372_SUB_SUB	gaacagaaaatcctccgagcgattttaaagactagactaacaagtcaaaccaaaccatcgcttattgatccaaaaacttgatcaacggaaca	Ovis	Ovis	0	0	0	0	0	0	0	0	0	0	0	0	0	0	0	0	0	0	0	0	0	0	0	0	0	0	0	0	0	0	0	0	0	0	0	0	0	0	0	0	0	0	0	0	0	0
M02181:134:000000000-D2G7U:1:1101:12450:4049_SUB_SUB	gtacaaaaaaacctccgaaagactgatatacagacttacaggtcgatattaacataagtctcaattgatccagaaatctgatcaatggacca	NA (no_blast_match)	NA (no_blast_match)	0	0	0	0	0	0	0	0	0	0	0	0	0	0	0	0	0	0	0	0	0	0	0	0	0	0	0	0	0	0	0	0	0	0	0	0	0	0	0	0	0	0	0	0	0	0
M02181:129:000000000-D2FNR:1:1101:11858:4706_SUB_SUB	gcgggtgtaaagcaccgccaagtcctttgagttttaaactctagcttataattctctggcgaataattttgttataaaattatttaggtttaaggctaa	Lepus	Lepus	0	0	0	0	0	0	0	0	0	0	0	0	0	0	0	0	0	0	0	0	0	0	0	0	0	0	0	0	0	0	0	0	0	0	0	0	0	0	0	0	0	0	0	0	0	0
M02181:134:000000000-D2G7U:1:1101:6549:4783_SUB_SUB	gcaaaaaccaacctccgaatgattgaagcctaaacccaacaagtcaaagcattaaaaatcataaattgacccaaatcctttttgatcaacggaaca	Lepus_californicus	Lepus_californicus	0	0	0	0	0	0	0	0	0	0	0	0	0	0	0	0	0	0	0	0	0	0	0	0	0	0	0	0	0	0	0	0	0	0	0	0	0	0	0	0	0	0	0	0	0	0
M02181:276:000000000-C39RN:1:1102:2389:18881_SUB_SUB	agggatatgaagcaccgccaggtcctttgagttttaagcgatggccagtagttctcaggcaaatgattttgttattcaatttttgaggtttagggctaa	NA (best_similarity_below_95%)	NA (best_similarity_below_95%)	0	0	0	0	0	0	0	0	21	0	0	0	0	0	0	0	0	0	0	0	0	0	0	0	0	0	0	0	0	0	0	0	0	0	0	0	0	0	0	0	0	0	0	0	0	0
M02181:129:000000000-D2FNR:1:1101:7061:6287_SUB_SUB	atggatataaagtaccgccaagtcctttgagttttaagcgatggccagtagttctcaggcaaactatttcgttatttaatagttgaagtttagggctaa	Peromyscus	Peromyscus_attwateri	0	0	0	0	0	0	0	0	0	0	0	0	0	0	0	0	0	0	0	0	0	0	0	0	0	0	21	0	0	0	0	0	0	0	0	0	0	0	0	0	0	0	0	0	0	0
M02181:129:000000000-D2FNR:1:1101:15426:7101_SUB_SUB	atggatataaagtaccgccaagtcctttgagttttaagcggtggccagtagttctcaggcaaacaattttgttattcaattgttgaagtttagagctaa	Peromyscus	Peromyscus	0	0	0	0	0	0	0	0	0	0	0	0	0	0	0	0	0	0	0	0	0	0	0	0	0	0	0	0	0	0	0	0	0	0	0	0	0	0	0	0	0	0	0	0	0	0
M02181:134:000000000-D2G7U:1:1101:16941:4729_SUB_SUB	aaataaaaaaacctccgaaagattatagccaagacacacaagtctaagcacctaaatccaattgacccaatttttttgatcaacggacca	Peromyscus	Peromyscus_leucopus	0	0	0	0	0	0	0	0	0	0	0	0	0	0	0	0	0	0	0	0	0	0	0	0	0	0	0	0	0	0	0	0	0	0	0	0	0	0	0	0	0	0	0	0	0	0
M02181:129:000000000-D2FNR:1:1101:11769:5855_SUB_SUB	gtgggtttagggcaccgccaaatccttagagttttaagcgtttgtgctcgtagttctctggcggatacttcggtagggtaagtatcaagatttagggccag	Anatidae	Anatidae	0	0	0	0	0	0	0	0	0	0	0	0	0	0	0	0	0	0	0	0	0	0	0	0	0	0	0	0	0	0	0	0	0	0	0	0	0	0	0	0	0	0	0	0	0	0
M02181:129:000000000-D2FNR:1:1101:18023:4115_SUB_SUB	gtgggtttggggcaccgccaagtccttagagttttaagcgtttgcgctcgtagttctcaggcggatgctttggtagaataagcatcaggatttagggctag	Pluvialis	Pluvialis_apricaria	0	0	0	0	0	0	0	0	0	0	0	0	0	0	0	0	0	0	0	0	0	0	0	0	0	0	0	0	0	0	0	0	0	0	0	0	0	0	0	0	0	0	0	0	0	0
M02181:134:000000000-D2G7U:1:1101:20122:3353_SUB_SUB	gaataaaaaaacctccgaacgattatagccaagacacacaagtctaagcacctggatttaattgatttaattttttttttgatcaacggacca	NA (best_similarity_below_95%)	NA (best_similarity_below_95%)	0	0	0	0	0	0	0	0	0	0	0	0	0	0	0	0	0	0	0	0	0	0	0	0	0	0	0	0	0	0	0	0	0	0	0	0	0	0	0	0	0	0	0	0	0	0
M02181:134:000000000-D2G7U:1:1101:16735:6313_SUB_SUB	gaaaaaataatcctctgaaagacctagacctggacttacaagtcaaagttaagctacgttacctttgatccagaatttctgataaaaaattgacca	NA (no_blast_match)	NA (no_blast_match)	0	0	0	0	0	0	0	0	0	0	0	0	0	0	0	0	0	0	0	0	0	0	0	0	0	0	0	0	0	0	0	0	0	0	0	0	0	0	0	0	0	0	0	0	0	0
M02181:129:000000000-D2FNR:1:1101:20591:7108_SUB_SUB	gtgggtttggggcaccgccaagtccttagagttttaagcgttagtgctcgtagttctcgggcggatactttaataaatataagcatcaagatttagggccag	Passeriformes	Macroagelaius	0	0	0	0	0	0	0	0	0	0	0	0	0	0	0	0	0	0	0	0	0	0	0	0	0	0	0	0	0	0	0	0	0	0	0	0	0	0	0	0	0	0	0	0	0	0
M02181:129:000000000-D2FNR:1:1101:9016:3697_SUB_SUB	atggatatagagtaccgccaagtcctttgagttttaagaggtggccagtagttctcgggcaaataattttgttattaaattattatggtttagggctaa	Neotoma	Neotoma	0	0	0	0	0	0	0	0	0	0	0	0	0	0	0	0	0	0	0	0	0	0	0	0	0	0	0	0	0	0	0	0	0	0	0	0	0	0	0	0	0	0	0	0	0	0
M02181:276:000000000-C39RN:1:1101:4838:13680_SUB_SUB	gaaaaaataattctctgaaagacctagacctgaacttacaagtcaaagttaagctacgtcacctttgatctagaatttctgataaaaaattgacca	NA (no_blast_match)	NA (no_blast_match)	0	0	0	0	0	0	0	0	0	0	0	0	0	0	0	0	0	0	0	0	0	0	0	0	0	0	0	0	0	0	0	0	0	0	0	0	0	0	0	0	0	0	0	0	0	0
M02181:276:000000000-C39RN:1:1101:21651:9342_SUB_SUB	gtataaatcaacctcaaaacgattttacctgagactcacaagtcaaaataactaaaatctaattgactcattttttttttgatcaatggacca	NA (no_blast_match)	NA (no_blast_match)	0	0	0	20	0	0	0	0	0	0	0	0	0	0	0	0	0	0	0	0	0	0	0	0	0	0	0	0	0	0	0	0	0	0	0	0	0	0	0	0	0	0	0	0	0	0
M02181:172:000000000-BHR3V:1:1101:19213:18603_SUB_SUB	gaataaaaaaacctctgaataattttagccaagacatacaagtccaagcattttaaatttaattgattcaaaatctttttgatcaacggatca	NA (best_similarity_below_95%)	NA (best_similarity_below_95%)	0	0	0	0	0	0	0	0	0	0	0	0	0	0	0	0	0	0	0	0	0	0	0	0	0	0	0	0	0	0	0	0	0	0	0	0	0	20	0	0	0	0	0	0	0	0
M02181:134:000000000-D2G7U:1:1101:17879:3310_SUB_SUB	gtacaaaaaaacctccgaaaaactgatatacagacttacaagtcgatattaatataagtctaaattgacccaggaatctgatcaatggacca	NA (no_blast_match)	NA (no_blast_match)	0	0	0	0	0	0	0	0	0	0	0	0	0	0	0	0	0	0	0	0	0	0	0	0	0	0	0	0	0	0	0	0	0	0	0	0	0	0	0	20	0	0	0	0	0	0
M02181:172:000000000-BHR3V:1:1104:7658:5216_SUB_SUB	cctcacctacgtcgagcccgacccggtggcccatgtcgtcttccctgacgggcagagcctcaccatgtggctcgacgtaggtgaggccgaactccgagaccaacgccagctcgtccttggaca	NA (no_blast_match)	NA (no_blast_match)	0	0	0	0	0	0	0	0	0	0	0	0	0	0	0	0	0	0	0	0	0	0	0	0	0	0	0	0	0	0	0	0	0	0	0	0	0	0	0	0	0	0	0	0	0	0
M02181:129:000000000-D2FNR:1:1101:4702:11447_SUB_SUB	gtgggtttagggcattgccaagtccttagagttttaagcgtttgtgctcgtagttctctggcggatacttcggtagggtaagtatcaagatttagggccag	Anatidae	Anatidae	0	0	0	0	0	0	0	0	0	0	0	0	0	0	0	0	0	0	0	0	0	0	0	0	0	0	0	0	0	0	0	0	0	0	0	0	0	0	0	0	0	0	0	0	0	0
M02181:134:000000000-D2G7U:1:1101:17195:7379_SUB_SUB	gtacaaaaaaacctccgaaagactgatatacagacttacaggtcgatattaacgtaagtctcaattgacccagaaatctggtcaatggacca	NA (no_blast_match)	NA (no_blast_match)	0	0	0	0	0	0	0	0	0	0	0	0	0	0	0	0	0	0	0	0	0	0	0	0	0	0	0	0	0	0	0	0	0	0	0	0	0	0	0	0	0	0	0	0	0	0
M02181:276:000000000-C39RN:1:1101:23122:4895_SUB_SUB	gcataaaaaacatccaaatgattttactctagactcacaagtctaagtaactatcagaatcttattgactccaaaattgttgatcaatggatca	NA (no_blast_match)	NA (no_blast_match)	0	0	0	0	0	19	0	0	0	0	0	0	0	0	0	0	0	0	0	0	0	0	0	0	0	0	0	0	0	0	0	0	0	0	0	0	0	0	0	0	0	0	0	0	0	0
M02181:276:000000000-C39RN:1:1102:11667:3665_SUB_SUB	gcataaaaaaacctccgaatgattttaactaagacacacaagtctaaataattatatatcttattgacccaaaacttttttgatcaacaaacca	NA (best_similarity_below_95%)	NA (best_similarity_below_95%)	0	0	0	0	0	0	0	0	0	0	0	19	0	0	0	0	0	0	0	0	0	0	0	0	0	0	0	0	0	0	0	0	0	0	0	0	0	0	0	0	0	0	0	0	0	0
M02181:43:000000000-D0L60:1:1101:13975:5423_SUB_SUB	gcacaaaacaacctccgaacgattttagcctagaccaacaagtcaaagcgacaatgatctaattgacccaatttttgatcaacggacca	Synaptomys	Synaptomys_cooperi	0	0	0	0	0	0	0	0	0	0	0	0	0	0	0	19	0	0	0	0	0	0	0	0	0	0	0	0	0	0	0	0	0	0	0	0	0	0	0	0	0	0	0	0	0	0
M02181:129:000000000-D2FNR:1:1101:17903:2867_SUB_SUB	atggatataaagcaccgccaagtcttttgagttttaagctgtagctagtagttctctggcggataagtttgttttatacttatctatgtttagggctac	NA (best_similarity_below_95%)	NA (best_similarity_below_95%)	0	0	0	0	0	0	0	0	0	0	0	0	0	0	0	0	0	0	0	0	0	0	0	0	0	0	19	0	0	0	0	0	0	0	0	0	0	0	0	0	0	0	0	0	0	0
M02181:129:000000000-D2FNR:1:1101:10319:5299_SUB_SUB	gtggatttggagcaccgccaagtccttagagttttaagcgtttgtgctcgtagttctcaggcggatactttggtggggaaaatatctggatttagggccaa	Porzana_carolina	Porzana_carolina	0	0	0	0	0	0	0	0	0	0	0	0	0	0	0	0	0	0	0	0	0	0	0	0	0	0	0	0	0	0	0	0	0	0	0	0	0	0	0	0	0	0	0	0	0	0
M02181:129:000000000-D2FNR:1:1101:16486:8215_SUB_SUB	gtggatatgaagtaccgtcaagtcctttgggttttaagcttggctcgtagttccctggcgatttgggtatgagtaaaagtttacggctag	Anaxyrus	Anaxyrus	0	0	0	0	0	0	0	0	0	0	0	0	0	0	0	0	0	0	0	0	0	0	0	0	0	0	0	0	0	0	0	0	0	0	0	0	0	0	0	0	0	0	0	0	0	0
M02181:134:000000000-D2G7U:1:1101:6676:8011_SUB_SUB	gcataacacaacctccacattgaaagaactttttctaagttgagatttacaaatttaagcatcagtattctgacatccattgacccaatatattgaacaacgaacca	Anaxyrus_woodhousii	Anaxyrus_woodhousii	0	0	0	0	0	0	0	0	0	0	0	0	0	0	0	0	0	0	0	0	0	0	0	0	0	0	0	0	0	0	0	0	0	0	0	0	0	0	0	0	0	0	0	0	0	0
M02181:136:000000000-D2G9B:1:1101:17472:1992_SUB_SUB	gaataaaacaacctccgaatgatttaaatctagactaactagtcgaaagtactacatcacttattgatccaaaaacttgatcaacggaaca	Panthera_onca	Felidae	0	0	0	0	0	0	0	0	0	0	0	0	0	0	0	0	0	0	0	0	0	0	0	0	0	0	0	0	0	0	0	0	0	0	0	0	0	0	0	0	0	0	0	0	0	0
M02181:129:000000000-D2FNR:1:1101:15867:2384_SUB_SUB	gtgggtttgggacaccgccaagtccttagagttttaagcgttagtgctcgtagttctcgggcggatactttaatagatataagtatcaagatttagggccag	Junco	Junco	0	0	0	0	0	0	0	0	0	0	0	0	0	0	0	0	0	0	0	0	0	0	0	0	0	0	0	0	0	0	0	0	0	0	0	0	0	0	0	0	0	0	0	0	0	0
M02181:134:000000000-D2G7U:1:1101:20619:2467_SUB_SUB	gaataaaaaattctttgaatgattttaaagactagacccataagttaaatcgctctatcgcttattgattcaaaaaattgattaacggaaca	NA (no_blast_match)	NA (no_blast_match)	0	0	0	0	0	0	0	0	0	0	0	0	0	0	0	0	0	0	0	0	0	0	0	0	0	0	0	0	0	0	0	0	0	0	0	0	0	0	0	0	0	0	0	0	0	0
M02181:134:000000000-D2G7U:1:1101:15355:3025_SUB_SUB	gtataaatcaacctcaaaacgattttacctgagactcataagtcaaaataactaaaatctaattgactcatttttttttgatcaatggacca	NA (no_blast_match)	NA (no_blast_match)	0	0	0	0	0	0	0	0	0	0	0	0	0	0	0	0	0	0	0	0	0	0	0	0	0	0	0	0	0	0	0	0	0	0	0	0	0	0	0	0	0	0	0	0	0	0
M02181:129:000000000-D2FNR:1:1101:20699:2256_SUB_SUB	gtgggtttagggcaccgccaagtccttagagtttcaagcgtttgtgctcgtagttctctggcggatacttcggtacggtaagtattaagatttagggccag	Mergus	Anatidae	0	0	0	0	0	0	0	0	0	0	0	0	0	0	0	0	0	0	0	0	0	0	0	0	0	0	0	0	0	0	0	0	0	0	0	0	0	0	0	0	0	0	0	0	0	0
M02181:129:000000000-D2FNR:1:1101:23407:12289_SUB_SUB	atggatttaaggcaccgccaagtcctttgagtttctagcccttgctggtagtactctgacgaataattttgtttataatcttctgtgtttatggctaa	Eptesicus_fuscus	Eptesicus_fuscus	0	0	0	0	0	0	0	0	0	0	0	0	0	0	0	0	0	0	0	0	0	0	0	0	0	0	0	0	0	0	0	0	0	0	0	0	0	0	0	0	0	0	0	0	0	0
M02181:134:000000000-D2G7U:1:1101:14059:4148_SUB_SUB	gtacaaaaaaacctccgaaagactgatatacagacctacaagtcgatattaatataagtctaaattaacccagtaatctgatcaatggacca	NA (no_blast_match)	NA (no_blast_match)	0	0	0	0	0	0	0	0	0	0	0	0	0	0	0	0	0	0	0	0	0	0	0	0	0	0	0	0	0	0	0	0	0	0	0	0	0	0	0	0	0	0	0	0	0	0
M02181:134:000000000-D2G7U:1:1101:10777:5396_SUB_SUB	gcaaaaaccaacctctgaatgatttaagcctagacccaacaagtcaaagcattgaaaatcataaattgacccaaatcctttttgatcaacggaaca	Lepus	Lepus	0	0	0	0	0	0	0	0	0	0	0	0	0	0	0	0	0	0	0	0	0	0	0	0	0	0	0	0	0	0	0	0	0	0	0	0	0	0	0	0	0	0	0	0	0	0
M02181:129:000000000-D2FNR:1:1101:13349:8676_SUB_SUB	atggatataaagcaccgccaagtcctttgagttttaagctgtagctagtagttctctggcgaataagtttgttttatacttatttatgtttagggctac	NA (best_similarity_below_95%)	NA (best_similarity_below_95%)	0	0	0	0	0	0	0	0	0	0	0	0	0	0	0	0	0	0	0	0	0	0	0	0	0	0	0	0	0	0	0	0	0	0	0	0	0	0	0	0	0	0	0	0	0	0
M02181:134:000000000-D2G7U:1:1101:10557:3558_SUB_SUB	gcagaacccaacctccgagcagtacatgctaagacttcaccagtcaaagccaactactatactcaattgatccaataacttgaccaacggaaca	Homo_sapiens	root	0	0	0	0	0	0	0	0	0	0	0	0	0	0	0	0	0	0	0	0	0	0	0	0	0	0	0	0	0	0	0	0	0	0	0	0	0	0	0	0	0	0	0	0	0	0
M02181:276:000000000-C39RN:1:1105:14850:6803_SUB_SUB	gaataaaaaatcctccaaaagactaaaatctacaccaacaagtcaaaattagcttacattaaaactgatccagaatcttctgatcaatggacca	NA (no_blast_match)	NA (no_blast_match)	0	0	0	0	0	0	0	0	0	0	0	0	0	0	0	0	0	0	0	0	0	0	0	0	0	0	0	0	0	0	0	0	0	0	0	0	0	0	0	0	0	0	0	0	0	0
M02181:276:000000000-C39RN:1:1102:23790:17096_SUB_SUB	gtataaatcaacctcaaaacgattttacctaagactcacaagtcaaaataactaaaatctaattgacccattttttttttttgatcaatggacca	NA (no_blast_match)	NA (no_blast_match)	0	0	0	17	0	0	0	0	0	0	0	0	0	0	0	0	0	0	0	0	0	0	0	0	0	0	0	0	0	0	0	0	0	0	0	0	0	0	0	0	0	0	0	0	0	0
M02181:276:000000000-C39RN:1:1101:7570:4508_SUB_SUB	atataaaaaaacttctgagtgattaaaatctagactaactagtcaaaatattatatcatttattgatccaataatctttgatcaacggaaca	NA (best_similarity_below_95%)	NA (best_similarity_below_95%)	0	0	0	0	0	0	0	0	0	17	0	0	0	0	0	0	0	0	0	0	0	0	0	0	0	0	0	0	0	0	0	0	0	0	0	0	0	0	0	0	0	0	0	0	0	0
M02181:43:000000000-D0L60:1:1101:10754:5369_SUB_SUB	agggatataaagcatcgccaagtcctttgagttttaagctgttgctagtagttctctggcgaacaattttgttacattaattgtctgtgtttatggctaa	Mephitis	Mephitis_mephitis	0	0	0	0	0	0	0	0	0	0	0	0	0	0	0	0	17	0	0	0	0	0	0	0	0	0	0	0	0	0	0	0	0	0	0	0	0	0	0	0	0	0	0	0	0	0
M02181:134:000000000-D2G7U:1:1101:9136:5340_SUB_SUB	gcacaaactaacctccgaatgattttagactagactccacaagtcaaagcaactataatcataaattgacccaaaaactttttgatcaacggaaca	Sylvilagus	Sylvilagus_floridanus	0	0	0	0	0	0	0	0	0	0	0	0	0	0	0	0	0	0	0	0	0	0	0	0	0	0	0	0	0	0	0	0	0	0	0	0	0	0	0	0	0	0	0	0	0	0
M02181:172:000000000-BHR3V:1:1103:9932:18163_SUB_SUB	gcataacacaacctccatattgaaagaactttttctaagctaagatctacaaatctaagcatcagtattctgacattcattgattcaatatattgaacaacgaatca	Anaxyrus	Anaxyrus	0	0	0	0	0	0	0	0	0	0	0	0	0	0	0	0	0	0	0	0	0	0	0	0	0	0	0	0	0	0	0	0	0	0	0	0	0	0	0	0	0	0	0	0	0	0
M02181:172:000000000-BHR3V:1:1104:19685:3261_SUB_SUB	cacccgtttgcccttcaacgcggcgcgcaggacctgcaggctcaacggagcccgcaggcgcaggatctcggcgacggccggcatggaggaatgag	NA (no_blast_match)	NA (no_blast_match)	0	0	0	0	0	0	0	0	0	0	0	0	0	0	0	0	0	0	0	0	0	0	0	0	0	0	0	0	0	0	0	0	0	0	0	0	0	0	0	0	0	0	0	0	0	0
M02181:129:000000000-D2FNR:1:1101:7543:6523_SUB_SUB	gtgggtataaagcaccgccaagtcctttgagtttcaagctctgacttataattctctagcgagtaattttgttatggaattatttaagtttaaggctaa	NA (best_similarity_below_95%)	NA (best_similarity_below_95%)	0	0	0	0	0	0	0	0	0	0	0	0	0	0	0	0	0	0	0	0	0	0	0	0	0	0	0	0	0	0	0	0	0	0	0	0	0	0	0	0	0	0	0	0	0	0
M02181:129:000000000-D2FNR:1:1101:18497:2031_SUB_SUB	gtggatatggagtaccgtcaagtcctttgggttttaagcttggctcgtagttccctggcgatttgggtgtgagtaaaagtttacggctag	Anaxyrus_woodhousii	Anaxyrus_woodhousii	0	0	0	0	0	0	0	0	0	0	0	0	0	0	0	0	0	0	0	0	0	0	0	0	0	0	0	0	0	0	0	0	0	0	0	0	0	0	0	0	0	0	0	0	0	0
M02181:129:000000000-D2FNR:1:1101:26616:8720_SUB_SUB	aggggtataaaacaccgccaagtcctttgagttttaggccattgctagtagtactctggcgaatattcttgtttgttggaatatttatgtttagggctaa	Ictidomys_tridecemlineatus	Ictidomys_tridecemlineatus	0	0	0	0	0	0	0	0	0	0	0	0	0	0	0	0	0	0	0	0	0	0	0	0	0	0	0	0	0	0	0	0	0	0	0	0	0	0	0	0	0	0	0	0	0	0
M02181:129:000000000-D2FNR:1:1101:16055:2747_SUB_SUB	aggggtataaagcaccgccaagtcctttgagttttaggccattgctagtagtactctggcgaatattcttgtttgttggaatatttatgtttagggctaa	Ictidomys_tridecemlineatus	Ictidomys_tridecemlineatus	0	0	0	0	0	0	0	0	0	0	0	0	0	0	0	0	0	0	0	0	0	0	0	0	0	0	0	0	0	0	0	0	0	0	0	0	0	0	0	0	0	0	0	0	0	0
M02181:134:000000000-D2G7U:1:1101:5706:7234_SUB_SUB	gagtaaaaaacctccgaatgattatagccaagacacacaagtctaagcactattaatctaattgacccaaaaaacttttgatcaacagacca	NA (best_similarity_below_95%)	NA (best_similarity_below_95%)	0	0	0	0	0	0	0	0	0	0	0	0	0	0	0	0	0	0	0	0	0	0	0	0	0	0	0	0	0	0	0	0	0	0	0	0	0	0	0	0	0	0	0	0	0	0
M02181:129:000000000-D2FNR:1:1101:14576:8222_SUB_SUB	atggatataaagtaccgccaagtcctttgagttttaagcggtggccagtagttctcaggcaaactatttcgttatttaatagttggagtttagggctaa	Peromyscus	Peromyscus_attwateri	0	0	0	0	0	0	0	0	0	0	0	0	0	0	0	0	0	0	0	0	0	0	0	0	0	0	0	0	0	0	0	0	0	0	0	0	0	0	0	0	0	0	0	0	0	0
M02181:134:000000000-D2G7U:1:1101:21446:3861_SUB_SUB	gtacaaaaaaatttccgaaagactgatatacagacttacaagtcgatattaatataagtctaaattgacccaggaatctgatcaatggacca	NA (no_blast_match)	NA (no_blast_match)	0	0	0	0	0	0	0	0	0	0	0	0	0	0	0	0	0	0	0	0	0	0	0	0	0	0	0	0	0	0	0	0	0	0	0	0	0	0	0	0	0	0	0	0	0	0
M02181:43:000000000-D0L60:1:1101:19167:3513_SUB_SUB	gtgggtttggggcaccgccaagtccttagagttttaagcgttaatactcgtagttctcgggcggatgctttagtaggtgtaagcatcaagatttagggccag	Passeriformes	Passeriformes	0	0	0	0	0	0	16	0	0	0	0	0	0	0	0	0	0	0	0	0	0	0	0	0	0	0	0	0	0	0	0	0	0	0	0	0	0	0	0	0	0	0	0	0	0	0
M02181:43:000000000-D0L60:1:1101:15291:2302_SUB_SUB	gtgggtttggggcaccgccaagtccttagagttttaagtgttagtgctcgtagttctcgggcggatgctttagtaggtgtaagcatcaagatttagggccag	Passeriformes	Passeriformes	0	0	0	0	0	0	16	0	0	0	0	0	0	0	0	0	0	0	0	0	0	0	0	0	0	0	0	0	0	0	0	0	0	0	0	0	0	0	0	0	0	0	0	0	0	0
M02181:129:000000000-D2FNR:1:1101:13168:3094_SUB_SUB	agggatatgaagcaccgccaggtcctttgagttttaagcgatggccagtagttctcaggcaaatgattttgttattcaatctttgaggtttagggctaa	NA (best_similarity_below_95%)	NA (best_similarity_below_95%)	0	0	0	0	0	0	0	0	0	0	0	0	0	0	0	0	0	0	0	0	0	0	0	0	0	0	16	0	0	0	0	0	0	0	0	0	0	0	0	0	0	0	0	0	0	0
M02181:172:000000000-BHR3V:1:1103:23074:26269_SUB_SUB	acgtcgagcacgccggtgccgagcgagaggtcctcaccgacctgggaagcgaggatccccaggccgcggtccgggccacgggcgaggccctcgag	NA (no_blast_match)	NA (no_blast_match)	0	0	0	0	0	0	0	0	0	0	0	0	0	0	0	0	0	0	0	0	0	0	0	0	0	0	0	0	0	0	0	0	0	0	0	0	0	0	0	0	0	0	0	0	0	0
M02181:172:000000000-BHR3V:1:1104:16805:9674_SUB_SUB	gaacaaaataacctctgagtgattaaaatccagactaactagtcgaaatatacaatcacttattgatccaaactattgatcaacggaaca	NA (best_similarity_below_95%)	NA (best_similarity_below_95%)	0	0	0	0	0	0	0	0	0	0	0	0	0	0	0	0	0	0	0	0	0	0	0	0	0	0	0	0	0	0	0	0	0	0	0	0	0	0	0	0	0	0	0	0	0	0
M02181:134:000000000-D2G7U:1:1101:22311:5637_SUB_SUB	gaataaaaaaacctccgaaagattatagccaagatatacaagtctaagcacctaaatccaattgacccaattttttgatcaacggacca	Peromyscus	Peromyscus	0	0	0	0	0	0	0	0	0	0	0	0	0	0	0	0	0	0	0	0	0	0	0	0	0	0	0	0	0	0	0	0	0	0	0	0	0	0	0	0	0	0	0	0	0	0
M02181:134:000000000-D2G7U:1:1101:10820:2409_SUB_SUB	gtacaaaaaaacctccgaaagactaatatacagacctacaagtcgatattaatataagtctaaattgacccagtaatctgatcaatggacca	NA (no_blast_match)	NA (no_blast_match)	0	0	0	0	0	0	0	0	0	0	0	0	0	0	0	0	0	0	0	0	0	0	0	0	0	0	0	0	0	0	0	0	0	0	0	0	0	0	0	0	0	0	0	0	0	0
M02181:134:000000000-D2G7U:1:1101:14083:2587_SUB_SUB	gcataaactaacctccgagatttttaccaagactaacaagtcaaagtacagtcctatcaattgatccagtctaactgatcaatggaaca	Blarina hylophaga/carolinensis	Blarina	0	0	0	0	0	0	0	0	0	0	0	0	0	0	0	0	0	0	0	0	0	0	0	0	0	0	0	0	0	0	0	0	0	0	0	0	0	0	0	0	0	0	0	0	0	0
M02181:134:000000000-D2G7U:1:1101:18944:2896_SUB_SUB	gtacaaactaacctccgaatgataataatctagacaccacatgtccaaattacaactcattaattgacccaaattattgatcaatggaaca	Marmotini	Marmotini	0	0	0	0	0	0	0	0	0	0	0	0	0	0	0	0	0	0	0	0	0	0	0	0	0	0	0	0	0	0	0	0	0	0	0	0	0	0	0	0	0	0	0	0	0	0
M02181:129:000000000-D2FNR:1:1101:9555:8096_SUB_SUB	atggatttaaggcaccgccaagtcctttaagtttctaacccttgctaataatactctggcgaataattttgtttataatcttctgtgtttatggctaa	NA (best_similarity_below_95%)	NA (best_similarity_below_95%)	0	0	0	0	0	0	0	0	0	0	0	0	0	0	0	0	0	0	0	0	0	0	0	0	0	0	0	0	0	0	0	0	0	0	0	0	0	0	0	0	0	0	0	0	0	0
M02181:134:000000000-D2G7U:1:1101:14412:2321_SUB_SUB	ataaagaaaaacttccgagatgagatttatagaaggacacttcacaaaatagaaaaatctaacatattgattcaataattgatcaacgaacta	Ambystoma	Ambystoma	0	0	0	0	0	0	0	0	0	0	0	0	0	0	0	0	0	0	0	0	0	0	0	0	0	0	0	0	0	0	0	0	0	0	0	0	0	0	0	0	0	0	0	0	0	0
M02181:129:000000000-D2FNR:1:1101:6739:8455_SUB_SUB	gtgggtttagggcaccgccaagtccttagagttttaagcgtttgtgctcgtagttctcaggcggatacgtaagtatattagtatcaagatttagggccag	Meleagris_gallopavo	Meleagris_gallopavo	0	0	0	0	0	0	0	0	0	0	0	0	0	0	0	0	0	0	0	0	0	0	0	0	0	0	0	0	0	0	0	0	0	0	0	0	0	0	0	0	0	0	0	0	0	0
M02181:134:000000000-D2G7U:1:1101:14556:2397_SUB_SUB	atacaaaaaaacctccgaaagactgatatacagacttacaagtcgatattaatataagtctaaattgacccaggaatctgatcaatggacca	NA (no_blast_match)	NA (no_blast_match)	0	0	0	0	0	0	0	0	0	0	0	0	0	0	0	0	0	0	0	0	0	0	0	0	0	0	0	0	0	0	0	0	0	0	0	0	0	0	0	0	0	0	0	0	0	0
M02181:134:000000000-D2G7U:1:1101:9161:10556_SUB_SUB	gaacaaaaaaacctccgaatgattttaacctagacccacaagtctaagtacccttcatctaattgatttaatatcttttgatcaacggacca	Sigmodon	Sigmodon	0	0	0	0	0	0	0	0	0	0	0	0	0	0	0	0	0	0	0	0	0	0	0	0	0	0	0	0	0	0	0	0	0	0	0	0	0	0	0	0	0	0	0	0	0	0
M02181:43:000000000-D0L60:1:1101:24536:7179_SUB_SUB	ggggatataaagcaccgccaagtcctttgagttttaagctgttgctagtagttctctggcgaacaattttgttacattaattgtctgtgtttatggctaa	Mephitis	Mephitis_mephitis	0	0	0	0	0	0	0	0	0	0	0	0	15	0	0	0	0	0	0	0	0	0	0	0	0	0	0	0	0	0	0	0	0	0	0	0	0	0	0	0	0	0	0	0	0	0
M02181:43:000000000-D0L60:1:1101:18492:6801_SUB_SUB	atggaataaagtaccgtcaagtcgtttgagttttaagctgtgaccagtagttctcaggcaactaattttattataaattattaaggtttagggctaa	NA (no_blast_match)	NA (no_blast_match)	0	0	0	0	0	0	0	0	0	0	0	0	0	0	15	0	0	0	0	0	0	0	0	0	0	0	0	0	0	0	0	0	0	0	0	0	0	0	0	0	0	0	0	0	0	0
M02181:134:000000000-D2G7U:1:1101:11778:6790_SUB_SUB	gcaaaaaccaacctccgaatgattaaagcctagactcaacaagtcaaagcattagaaatcataaattaacccaaatccttttgatcaacggaaca	Lepus_townsendii	Lepus_townsendii	0	0	0	0	0	0	0	0	0	0	0	0	0	0	0	0	0	0	0	0	0	0	0	0	0	0	0	0	0	0	0	0	0	0	0	0	0	0	0	0	0	0	0	15	0	0
M02181:134:000000000-D2G7U:1:1101:25972:9109_SUB_SUB	gaataaaaaaacctccgaataattttagccaagacatacaagtccaagcattttaaatttaattgacccaaaacttttttgatcaacggacca	Peromyscus	Peromyscus_attwateri	0	0	0	0	0	0	0	0	0	0	0	0	0	0	0	0	0	0	0	0	0	0	0	0	0	0	0	0	0	0	0	0	0	0	0	0	0	0	0	0	0	0	0	0	0	0
M02181:129:000000000-D2FNR:1:1101:16299:5530_SUB_SUB	agggatatgaagcaccgtcaggtcctttgagttttaagctgtggctcgtagtgttctggcgagcagttttgttgatttaactgttgaggtttagggctaa	Homo_sapiens	root	0	0	0	0	0	0	0	0	0	0	0	0	0	0	0	0	0	0	0	0	0	0	0	0	0	0	0	0	0	0	0	0	0	0	0	0	0	0	0	0	0	0	0	0	0	0
M02181:134:000000000-D2G7U:1:1101:12595:6563_SUB_SUB	gcataaaaaaacctccgaatgattttaactaagacacacaagtctaagtaattatatatcttattgacccaaaacttttttgatcaacagacca	Neotoma_lepida	Neotoma_lepida	0	0	0	0	0	0	0	0	0	0	0	0	0	0	0	0	0	0	0	0	0	0	0	0	0	0	0	0	0	0	0	0	0	0	0	0	0	0	0	0	0	0	0	0	0	0
M02181:129:000000000-D2FNR:1:1101:12090:8676_SUB_SUB	gtgggtttgggacaccgccaagtccttagagttttaagcgttagtgctcgtagttctcgggcggatactttagtaggtgtaagtatcaagatttagggccag	Junco	Junco_hyemalis	0	0	0	0	0	0	0	0	0	0	0	0	0	0	0	0	0	0	0	0	0	0	0	0	0	0	0	0	0	0	0	0	0	0	0	0	0	0	0	0	0	0	0	0	0	0
M02181:129:000000000-D2FNR:1:1101:26016:8000_SUB_SUB	atgaatataaagtaccgccaagtcctttgagttttaagcggtggccagtagttctcaggcaaacaattttgttattcaattgttgaagtttagggctaa	Peromyscus	Peromyscus	0	0	0	0	0	0	0	0	0	0	0	0	0	0	0	0	0	0	0	0	0	0	0	0	0	0	0	0	0	0	0	0	0	0	0	0	0	0	0	0	0	0	0	0	0	0
M02181:172:000000000-BHR3V:1:1103:8964:12544_SUB_SUB	ctcggagccgggcatgagctttccgtagaggtcgaacgtcgtctggatcgacgcgtggcccatgtaggccgtgatcgcctttgcgttgacacctgccgcgatgagaaccgaggcgaaggtg	NA (no_blast_match)	NA (no_blast_match)	0	0	0	0	0	0	0	0	0	0	0	0	0	0	0	0	0	0	0	0	0	0	0	0	0	0	0	0	0	0	0	0	0	0	0	0	0	0	0	0	0	0	0	0	0	0
M02181:129:000000000-D2FNR:1:1101:24061:9150_SUB_SUB	gtgggtttggggtaccgccaagtccttagagttttaagcgtttgtgctcgtagttctcgggcggatgctttggtgaggtgagcatcgggatttagggctgg	Caracara_cheriway	Caracara	0	0	0	0	0	0	0	0	0	0	0	0	0	0	0	0	0	0	0	0	0	0	0	0	0	0	0	0	0	0	0	0	0	0	0	0	0	0	0	0	0	0	0	0	0	0
M02181:172:000000000-BHR3V:1:1103:27069:14419_SUB_SUB	gtgggtttagggcaccgccaaatccttagagttttaagcgtttgtgctcgtaactctcaggcggatacgtgagtatattagtatcaagatttaaaaccaa	NA (best_similarity_below_95%)	NA (best_similarity_below_95%)	0	0	0	0	0	0	0	0	0	0	0	0	0	0	0	0	0	0	0	0	0	0	0	0	0	0	0	0	0	0	0	0	0	0	0	0	0	0	0	0	0	0	0	0	0	0
M02181:129:000000000-D2FNR:1:1101:6967:8521_SUB_SUB	atggatataaagtaccgccaagtcctttgagttttaagcggtagccagtagttctcaggcaaatgattttgttatttaatctttaaagtttagggctaa	Peromyscus	Peromyscus_leucopus	0	0	0	0	0	0	0	0	0	0	0	0	0	0	0	0	0	0	0	0	0	0	0	0	0	0	0	0	0	0	0	0	0	0	0	0	0	0	0	0	0	0	0	0	0	0
M02181:134:000000000-D2G7U:1:1101:10822:3174_SUB_SUB	gaacaaactaacctccgaatgattttaagagagacacacaagtcaaagtactaaaaatctaattgacccaattcatttgatcaacaaacca	NA (best_similarity_below_95%)	NA (best_similarity_below_95%)	0	0	0	0	0	0	0	0	0	0	0	0	0	0	0	0	0	0	0	0	0	0	0	0	0	0	0	0	0	0	0	0	0	0	0	0	0	0	0	0	0	0	0	0	0	0
M02181:129:000000000-D2FNR:1:1101:20565:5864_SUB_SUB	aagggtgtaaaacaccgccaagtcctttgagttttaagcagttgctagtagtactctggcgaataattttgtttatacaattacctgtgtttatggctaa	Antilocapra_americana	Antilocapra_americana	0	0	0	0	0	0	0	0	0	0	0	0	0	0	0	0	0	0	0	0	0	0	0	0	0	0	0	0	0	0	0	0	0	0	0	0	0	0	0	0	0	0	0	0	0	0
M02181:129:000000000-D2FNR:1:1101:9455:6822_SUB_SUB	atggacagaaagtaccgccaagtcctttgagttttaagctgtggccagtagttctcaggcaaacaatttcattatttaattattaaagtttagggctaa	NA (best_similarity_below_95%)	NA (best_similarity_below_95%)	0	0	0	0	0	0	0	0	0	0	0	0	0	0	0	0	0	0	0	0	0	0	0	0	0	0	0	0	0	0	0	0	0	0	0	0	0	0	0	0	0	0	0	0	0	0
M02181:134:000000000-D2G7U:1:1101:22006:3908_SUB_SUB	acataaaaaaacctccgaaggacaaatatcaagaccaacaagtctaagttactaaagtccaaatattgacccagaatcctaattctgatcaatgaacca	NA (no_blast_match)	NA (no_blast_match)	0	0	0	0	0	0	0	0	0	0	0	0	0	0	0	0	0	0	0	0	0	0	0	0	0	0	0	0	0	0	0	0	0	0	0	0	0	0	0	0	0	0	0	0	0	0
M02181:134:000000000-D2G7U:1:1101:12527:9286_SUB_SUB	gcaaaaaccaacctccgaatgattaaagcctagactcaacaagtcaaagcatcaaaaatcctaaattgacccaaatcttttttgatcaacggaaca	NA (best_similarity_below_95%)	NA (best_similarity_below_95%)	0	0	0	0	0	0	0	0	0	0	0	0	0	0	0	0	0	0	0	0	0	0	0	0	0	0	0	0	0	0	0	0	0	0	0	0	0	0	0	0	0	0	0	0	0	0
M02181:43:000000000-D0L60:1:1101:22667:6233_SUB_SUB	atggatataaagtaccgccaagtcctttgagttttaagctgtggccagtagttctcaggtaaatatttttgtttgataattattgaagtttagggctaa	Synaptomys	Arvicolinae	0	0	0	0	0	0	14	0	0	0	0	0	0	0	0	0	0	0	0	0	0	0	0	0	0	0	0	0	0	0	0	0	0	0	0	0	0	0	0	0	0	0	0	0	0	0
M02181:129:000000000-D2FNR:1:1101:17992:5112_SUB_SUB	atggatgtaaagtaccgccaagtcctttgagttttaagctgtggccagtagttctcaggcaaatgattttgttattcaatctttgaggtttagggctaa	Neotominae	Neotominae	0	0	0	0	0	0	0	0	0	0	0	0	0	0	0	0	0	0	0	0	0	0	0	0	0	0	14	0	0	0	0	0	0	0	0	0	0	0	0	0	0	0	0	0	0	0
M02181:134:000000000-D2G7U:1:1101:15898:6869_SUB_SUB	gtacaaaaaaacctccgaaagactaatatacagacttacaagtcgatattaatataagtctaaattgacccaggaatctgatcaatggacca	NA (no_blast_match)	NA (no_blast_match)	0	0	0	0	0	0	0	0	0	0	0	0	0	0	0	0	0	0	0	0	0	0	0	0	0	0	0	0	0	0	0	0	0	0	0	0	0	0	0	14	0	0	0	0	0	0
M02181:172:000000000-BHR3V:1:1101:23009:13351_SUB_SUB	gaacaaattaacccctgaatgattttttaacagagacccacaagtcaaagtaacgaaaatctaattgacccaacattttttgttcaatggaaca	NA (no_blast_match)	NA (no_blast_match)	0	0	0	0	0	0	0	0	0	0	0	0	0	0	0	0	0	0	0	0	0	0	0	0	0	0	0	0	0	0	0	0	0	0	0	0	0	0	0	0	0	0	0	0	0	0
M02181:129:000000000-D2FNR:1:1101:11783:3631_SUB_SUB	atggatataaagcaccgccaagtcctttgagttttaagctgtagctagtagttctctggcggataaatttgttttatacttatctatgtttagggctac	NA (best_similarity_below_95%)	NA (best_similarity_below_95%)	0	0	0	0	0	0	0	0	0	0	0	0	0	0	0	0	0	0	0	0	0	0	0	0	0	0	0	0	0	0	0	0	0	0	0	0	0	0	0	0	0	0	0	0	0	0
M02181:129:000000000-D2FNR:1:1101:1939:13430_SUB_SUB	atggatataaagtaccgccaagtcctttgagttttaagctgtggccagtagttctcaggcaaatatttttgttagaaaaaattattgaggtttagagctaa	Microtus	Microtus_ochrogaster	0	0	0	0	0	0	0	0	0	0	0	0	0	0	0	0	0	0	0	0	0	0	0	0	0	0	0	0	0	0	0	0	0	0	0	0	0	0	0	0	0	0	0	0	0	0
M02181:172:000000000-BHR3V:1:1101:27966:13908_SUB_SUB	gtgggttcatggcagtggcatcaccaagtccttagagttttaagcattggtgcttgtagttctcaggtcgatgctttagtaggggtaagcatcaagatttaggcccag	NA (best_similarity_below_95%)	NA (best_similarity_below_95%)	0	0	0	0	0	0	0	0	0	0	0	0	0	0	0	0	0	0	0	0	0	0	0	0	0	0	0	0	0	0	0	0	0	0	0	0	0	0	0	0	0	0	0	0	0	0
M02181:134:000000000-D2G7U:1:1101:17260:7164_SUB_SUB	gaacaaaaaatcctccgaatgattttaaccaagacccacaaatcaaagttccaaaaaaatcaaattgacccaatttatttgatcaacggacca	Microtus	Microtus	0	0	0	0	0	0	0	0	0	0	0	0	0	0	0	0	0	0	0	0	0	0	0	0	0	0	0	0	0	0	0	0	0	0	0	0	0	0	0	0	0	0	0	0	0	0
M02181:134:000000000-D2G7U:1:1101:21848:10437_SUB_SUB	gtacaaattaacctccgaatgataataatctagacacaacatgtccaaattataactcattaattgatccaaattattgatcaacagaaca	NA (best_similarity_below_95%)	NA (best_similarity_below_95%)	0	0	0	0	0	0	0	0	0	0	0	0	0	0	0	0	0	0	0	0	0	0	0	0	0	0	0	0	0	0	0	0	0	0	0	0	0	0	0	0	0	0	0	0	0	0
M02181:276:000000000-C39RN:1:1101:28169:11788_SUB_SUB	gcacaaactaacctccgaatgattttagactagactccacaagtcaaagcgacaatgatctaattgacccaatttttgatcaacggacca	NA (best_similarity_below_95%)	NA (best_similarity_below_95%)	0	0	0	0	0	0	0	0	0	0	0	0	0	0	0	0	0	0	0	0	0	0	0	0	0	0	0	0	0	0	0	0	0	0	0	0	0	0	0	0	0	0	0	0	0	0
M02181:134:000000000-D2G7U:1:1101:22944:11647_SUB_SUB	ataaaaactaactcccgagaaaattcaatcgagacagacaagtcaaaattatcatattatatactgatccgtcaaagacgatcaacgaaata	Myotis	Myotis	0	0	0	0	0	0	0	0	0	0	0	0	0	0	0	0	0	0	0	0	0	0	0	0	0	0	0	0	0	0	0	0	0	0	0	0	0	0	0	0	0	0	0	0	0	0
M02181:134:000000000-D2G7U:1:1101:16787:4478_SUB_SUB	gaataaaaaaacctccgaaagattatagctaagatatataagtctaagcacctaaatccaattgacccaatctttttgatcaacggacca	NA (best_similarity_below_95%)	NA (best_similarity_below_95%)	0	0	0	0	0	0	0	0	0	0	0	0	0	0	0	0	0	0	0	0	0	0	0	0	0	0	0	0	0	0	0	0	0	0	0	0	0	0	0	0	0	0	0	0	0	0
M02181:276:000000000-C39RN:1:1109:5890:10409_SUB_SUB	atggatatgaagcaccgccaagtcctttgagttttaggctgttgctagtagtactctggcgaatattcttgtttgttgaatatttatgtttagggctaa	NA (best_similarity_below_95%)	NA (best_similarity_below_95%)	0	0	0	0	0	0	0	0	0	0	13	0	0	0	0	0	0	0	0	0	0	0	0	0	0	0	0	0	0	0	0	0	0	0	0	0	0	0	0	0	0	0	0	0	0	0
M02181:134:000000000-D2G7U:1:1101:9283:6030_SUB_SUB	gaataaaaaaacctccgaacgattatagttaaggtacacaagtctaagcacctggatccaattgactcaatttttttgatcaacggacca	NA (best_similarity_below_95%)	NA (best_similarity_below_95%)	0	0	0	0	0	0	0	0	0	0	0	0	0	0	0	0	0	0	0	0	0	0	0	0	0	0	0	0	0	0	0	0	0	0	0	0	0	0	0	0	0	0	0	13	0	0
M02181:172:000000000-BHR3V:1:1104:17383:28121_SUB_SUB	gtataaaccaacctcggaatgattataatccagacacatctgtctaaattcaaactcattaattgactcaaactatttaataagtagaaca	NA (no_blast_match)	NA (no_blast_match)	0	0	0	0	0	0	0	0	0	0	0	0	0	0	0	0	0	0	0	0	0	0	0	0	0	0	0	0	0	0	0	0	0	0	0	0	0	0	0	0	0	0	0	0	0	0
M02181:129:000000000-D2FNR:1:1101:12441:11556_SUB_SUB	gtggatgtggggtaccgtcaagtcctttgggttttaagctttgctcgtagttcccaggcgatacggatgtagttaaaagtttactgctag	Pseudacris_clarkii	Pseudacris	0	0	0	0	0	0	0	0	0	0	0	0	0	0	0	0	0	0	0	0	0	0	0	0	0	0	0	0	0	0	0	0	0	0	0	0	0	0	0	0	0	0	0	0	0	0
M02181:134:000000000-D2G7U:1:1101:13079:4029_SUB_SUB	gtataaatcaacctcaaaacgattttacctgagactcacaagtcaaaataactaaaatctaattgacccatttttttttgatcaatggacca	NA (no_blast_match)	NA (no_blast_match)	0	0	0	0	0	0	0	0	0	0	0	0	0	0	0	0	0	0	0	0	0	0	0	0	0	0	0	0	0	0	0	0	0	0	0	0	0	0	0	0	0	0	0	0	0	0
M02181:129:000000000-D2FNR:1:1101:23352:8086_SUB_SUB	gtgggtttagggcaccgccaagtccttagaattttaagcgtttgtgctcgtagttctctggcggatacttcggtagggtaagtatcaagatttagggccag	Anatidae	Anatidae	0	0	0	0	0	0	0	0	0	0	0	0	0	0	0	0	0	0	0	0	0	0	0	0	0	0	0	0	0	0	0	0	0	0	0	0	0	0	0	0	0	0	0	0	0	0
M02181:129:000000000-D2FNR:1:1101:19351:3026_SUB_SUB	agggatgtaaagtaccgccaagtcctttgagttttaggctgttgctagtagttctctggcgaatactcttgttttttgagtatttgtgtttaaggctaa	Tamias canipes	Tamias	0	0	0	0	0	0	0	0	0	0	0	0	0	0	0	0	0	0	0	0	0	0	0	0	0	0	0	0	0	0	0	0	0	0	0	0	0	0	0	0	0	0	0	0	0	0
M02181:134:000000000-D2G7U:1:1101:7523:5136_SUB_SUB	gaataaaaaaacctccgaaagattatagccaagacacacaagtctaagcatctaaatccaattgacccaatttttttgatcaacggacca	Peromyscus	Peromyscus_leucopus	0	0	0	0	0	0	0	0	0	0	0	0	0	0	0	0	0	0	0	0	0	0	0	0	0	0	0	0	0	0	0	0	0	0	0	0	0	0	0	0	0	0	0	0	0	0
M02181:276:000000000-C39RN:1:1101:13415:16629_SUB_SUB	gcataaaaaacatccaaatgattttactctagattcacaagtctaagtaactatcataatcttattgcccccaaaattgttgatcaatggacca	NA (no_blast_match)	NA (no_blast_match)	0	0	0	0	0	12	0	0	0	0	0	0	0	0	0	0	0	0	0	0	0	0	0	0	0	0	0	0	0	0	0	0	0	0	0	0	0	0	0	0	0	0	0	0	0	0
M02181:134:000000000-D2G7U:1:1101:12639:1968_SUB_SUB	gtacaaaaaaacctccgaaagactgatatatagacttacaagtcgatattaatataagtctaaattgacccaggaatctgatcaatggacca	NA (no_blast_match)	NA (no_blast_match)	0	0	0	0	0	0	0	0	0	0	0	0	0	0	0	0	0	0	0	0	0	0	0	0	0	0	0	0	0	0	0	0	0	12	0	0	0	0	0	0	0	0	0	0	0	0
M02181:134:000000000-D2G7U:1:1101:11506:2860_SUB_SUB	gcataaaaaaacctccgaaagacaaatatcaagaccaacaagtctaagttactaaagtccaaatattgacccagaatcctaattctgatcaatgaacca	NA (no_blast_match)	NA (no_blast_match)	0	0	0	0	0	0	0	0	0	0	0	0	0	0	0	0	0	0	0	0	0	0	0	0	0	0	0	0	0	0	0	0	0	0	0	0	0	0	0	12	0	0	0	0	0	0
M02181:129:000000000-D2FNR:1:1101:13696:5099_SUB_SUB	gtggatgtggggtaccgtcaagtcctttgggttttaagctttgctcgtagttccctggcgataaggatgtaatttaaagtttacggctga	Hyla	Dryophytes	0	0	0	0	0	0	0	0	0	0	0	0	0	0	0	0	0	0	0	0	0	0	0	0	0	0	0	0	0	0	0	0	0	0	0	0	0	0	0	0	0	0	0	0	0	0
M02181:134:000000000-D2G7U:1:1101:7840:6177_SUB_SUB	gtaaaataaaacctccacattgaaagggattttgaaccctgagcaatgagtcacgactctatgcaccaataaattgacatcaattgacccaatacttttgatcaatgaacca	Pseudacris_clarkii	Pseudacris	0	0	0	0	0	0	0	0	0	0	0	0	0	0	0	0	0	0	0	0	0	0	0	0	0	0	0	0	0	0	0	0	0	0	0	0	0	0	0	0	0	0	0	0	0	0
M02181:134:000000000-D2G7U:1:1101:13749:2958_SUB_SUB	ataaagattaactcccgagaaagttctattaagacctacaagtcaaaattattttactatatattgatccgccactcagcgaccaacggaaca	Eptesicus_fuscus	Eptesicus_fuscus	0	0	0	0	0	0	0	0	0	0	0	0	0	0	0	0	0	0	0	0	0	0	0	0	0	0	0	0	0	0	0	0	0	0	0	0	0	0	0	0	0	0	0	0	0	0
M02181:134:000000000-D2G7U:1:1101:24738:8536_SUB_SUB	gcacaaactaacctccgaatgattttagattagattttacaagttaaagcaactataatcataaattgacccaaaaattttttgatcaacggaaca	NA (best_similarity_below_95%)	NA (best_similarity_below_95%)	0	0	0	0	0	0	0	0	0	0	0	0	0	0	0	0	0	0	0	0	0	0	0	0	0	0	0	0	0	0	0	0	0	0	0	0	0	0	0	0	0	0	0	0	0	0
M02181:129:000000000-D2FNR:1:1101:23370:8086_SUB_SUB	atggatttaaggcaccgccaagtcctttgagtttctagcccttgctggtagtactctggcgaataattttatttataatcttctgtgtttatggctaa	Eptesicus_fuscus	Eptesicus_fuscus	0	0	0	0	0	0	0	0	0	0	0	0	0	0	0	0	0	0	0	0	0	0	0	0	0	0	0	0	0	0	0	0	0	0	0	0	0	0	0	0	0	0	0	0	0	0
M02181:134:000000000-D2G7U:1:1101:19128:13399_SUB_SUB	ataaaaaagaacttccaatacatgacttatcataaaataggcaaacaagccaacaccagacccagcacagctgataatcgaaaca	Crotalus_viridis	Crotalus_viridis	0	0	0	0	0	0	0	0	0	0	0	0	0	0	0	0	0	0	0	0	0	0	0	0	0	0	0	0	0	0	0	0	0	0	0	0	0	0	0	0	0	0	0	0	0	0
M02181:134:000000000-D2G7U:1:1101:10491:9839_SUB_SUB	gtacaaattaacctctgaattataataatctagacacaacatgtctaaattataattcattaattgacccaagtcattgatcaacggaaca	NA (best_similarity_below_95%)	NA (best_similarity_below_95%)	0	0	0	0	0	0	0	0	0	0	0	0	0	0	0	0	0	0	0	0	0	0	0	0	0	0	0	0	0	0	0	0	0	0	0	0	0	0	0	0	0	0	0	0	0	0
M02181:134:000000000-D2G7U:1:1101:24594:8251_SUB_SUB	gcataaaaatacctccgaatgattttaactaagacacacaagtctaagtaattatatatcttattgactcaaaacttttttgatcaatggacca	Neotoma	Neotoma	0	0	0	0	0	0	0	0	0	0	0	0	0	0	0	0	0	0	0	0	0	0	0	0	0	0	0	0	0	0	0	0	0	0	0	0	0	0	0	0	0	0	0	0	0	0
M02181:134:000000000-D2G7U:1:1101:9604:4963_SUB_SUB	gaacaaaaaatcctccgaatgattttaaccaagacccacaaatcaaagttccaaaaaaaatcaaattgacccaatttatttgatcaacggacca	Microtus	Microtus	0	0	0	0	0	0	0	0	0	0	0	0	0	0	0	0	0	0	0	0	0	0	0	0	0	0	0	0	0	0	0	0	0	0	0	0	0	0	0	0	0	0	0	0	0	0
M02181:134:000000000-D2G7U:1:1101:15273:3150_SUB_SUB	gaacaaaaaattctccgaatgattttaaccaagacccacaagtcaaagttccaaaaaaaatcaaattgacccaatttatttgatcaacggacca	Microtus	Microtus	0	0	0	0	0	0	0	0	0	0	0	0	0	0	0	0	0	0	0	0	0	0	0	0	0	0	0	0	0	0	0	0	0	0	0	0	0	0	0	0	0	0	0	0	0	0
M02181:276:000000000-C39RN:1:1109:17719:24108_SUB_SUB	gtataaaataatctccgaacgattttaactgagaccaacaagtcaaagtaataaaaatccaactgacccaatttttttgatcaatggacca	NA (best_similarity_below_95%)	NA (best_similarity_below_95%)	0	0	0	0	0	0	0	0	0	0	0	0	0	0	0	0	0	0	0	0	0	0	0	0	0	0	0	0	0	0	0	0	0	0	0	0	0	0	0	0	0	0	0	0	0	0
M02181:129:000000000-D2FNR:1:1101:16512:3902_SUB_SUB	gtggatatagagcaccgccaagtcctttgaattttaaactattactcatagtactccaacagaaagatcaaagtttatggctag	NA (best_similarity_below_95%)	NA (best_similarity_below_95%)	0	0	0	0	0	0	0	0	0	0	0	0	0	0	0	0	0	0	0	0	0	0	0	0	0	0	0	0	0	0	0	0	0	0	0	0	0	0	0	0	0	0	0	0	0	0
M02181:129:000000000-D2FNR:1:1101:24780:6870_SUB_SUB	aaggatataaggcaccgccaagtcctttgagtttctaactcttgctggtagtactctggcgagtatttttgtttataattacttatgtttagggctaa	Perimyotis_subflavus	Perimyotis_subflavus	0	0	0	0	0	0	0	0	0	0	0	0	0	0	0	0	0	0	0	0	0	0	0	0	0	0	0	0	0	0	0	0	0	0	0	0	0	0	0	0	0	0	0	0	0	0
M02181:134:000000000-D2G7U:1:1101:7647:12822_SUB_SUB	gaataaaaaggacctcggagaataaaaaaacctccgaatgattttagctaagacacacaagtctaagcattttatatccaattggcccccaaaaatttttgatcaacggacca	Peromyscus	Peromyscus_maniculatus_bairdii	0	0	0	0	0	0	0	0	0	0	0	0	0	0	0	0	0	0	0	0	0	0	0	0	0	0	0	0	0	0	0	0	0	0	0	0	0	0	0	0	0	0	0	0	0	0
M02181:134:000000000-D2G7U:1:1101:21176:10388_SUB_SUB	gagtaaaaaacctccgaatgattatagccaagacacacaagtctaagcacttttaatccaattgaccaaaaaacttttgatcaacagacca	NA (best_similarity_below_95%)	NA (best_similarity_below_95%)	0	0	0	0	0	0	0	0	0	0	0	0	0	0	0	0	0	0	0	0	0	0	0	0	0	0	0	0	0	0	0	0	0	0	0	0	0	0	0	0	0	0	0	0	0	0
M02181:134:000000000-D2G7U:1:1101:23184:6052_SUB_SUB	gcattaaaaaaccttcgaatgattttaactaagacacacaagtctaagtaaccaaatatcttattgacccaaaatttttttgatcaacggacta	NA (best_similarity_below_95%)	NA (best_similarity_below_95%)	0	0	0	0	0	0	0	0	0	0	0	0	0	0	0	0	0	0	0	0	0	0	0	0	0	0	0	0	0	0	0	0	0	0	0	0	0	0	0	0	0	0	0	0	0	0
M02181:276:000000000-C39RN:1:1101:16436:4298_SUB_SUB	gaataaaaaaacctccgaatgattttagctaagacacacaagtctaagcattttatatccagttggcccccaaaaatttttgatcaacggacca	Peromyscus	Peromyscus	0	0	0	0	0	0	0	0	0	0	0	0	0	0	0	0	0	0	0	0	0	0	0	0	0	0	0	0	0	0	0	0	0	0	0	0	0	0	0	0	0	0	0	0	0	0
M02181:43:000000000-D0L60:1:1101:23273:5829_SUB_SUB	aggggtataaagcaccgccaagtcctttgagttttaagctgttgctagtagttctctggcgaattattttgttatagaatagcttatgtttagggctaa	Canis_lupus	Canis_lupus_familiaris	11	0	0	0	0	0	0	0	0	0	0	0	0	0	0	0	0	0	0	0	0	0	0	0	0	0	0	0	0	0	0	0	0	0	0	0	0	0	0	0	0	0	0	0	0	0
M02181:276:000000000-C39RN:1:1103:11634:11131_SUB_SUB	gtgggtataaagcaccgccaagtcctttgagtttctagcagttgcttgtagtcctcaggcgaatagatttgttatttaatctatttaagtttatggctat	Geomys texensis	Geomys	0	0	0	0	11	0	0	0	0	0	0	0	0	0	0	0	0	0	0	0	0	0	0	0	0	0	0	0	0	0	0	0	0	0	0	0	0	0	0	0	0	0	0	0	0	0
M02181:276:000000000-C39RN:1:1104:15429:11069_SUB_SUB	gtgggtttagggcaccgccaagtctttagagttttaagcgtttgcgctcgtagttctcgggcggatgctccggtaagatcgagcatcaagatttagggccag	Eremophila_alpestris	Eremophila_alpestris	0	0	0	0	0	0	0	0	11	0	0	0	0	0	0	0	0	0	0	0	0	0	0	0	0	0	0	0	0	0	0	0	0	0	0	0	0	0	0	0	0	0	0	0	0	0
M02181:134:000000000-D2G7U:1:1101:26538:11926_SUB_SUB	gaaaaaaatatcctccatattaaacaggcctaaaactcaagccaaaagatacagctttacgaaccaataaattggcatcaattgactcaaataatttgattaatgaacca	NA (best_similarity_below_95%)	NA (best_similarity_below_95%)	0	0	0	0	0	0	0	0	0	0	0	0	0	0	0	0	0	0	0	0	0	0	0	0	0	0	0	0	0	0	0	0	0	0	0	0	0	0	0	11	0	0	0	0	0	0
M02181:134:000000000-D2G7U:1:1102:10622:2940_SUB_SUB	gaacagaaaatcctccgagcgattttaaagactagactcacaagtcaaatcacacaatcgcttattgatccaaaaaattaatcaacggaaca	Odocoileus	Odocoileinae	0	0	0	0	0	0	0	0	0	0	0	0	0	0	0	0	0	0	0	0	0	0	0	0	0	0	0	0	0	0	0	0	0	0	0	0	0	0	0	0	0	0	0	0	0	0
M02181:134:000000000-D2G7U:1:1101:22190:6416_SUB_SUB	gaaaaacaaatcctccaaaaactagaccacacctctagactaagagcaacctctcaacgtgcaaatagcacccagacccaatataattgatcaatggacca	Passeriformes	Passeriformes	0	0	0	0	0	0	0	0	0	0	0	0	0	0	0	0	0	0	0	0	0	0	0	0	0	0	0	0	0	0	0	0	0	0	0	0	0	0	0	0	0	0	0	0	0	0
M02181:172:000000000-BHR3V:1:1103:10924:11686_SUB_SUB	caaccgtcgaatcctcgatcagcagatcgaccggctcggccgcgcgcgccgccatggcggtcaggctgaaagccagggcgagggaaagcagcgaaagacggc	NA (no_blast_match)	NA (no_blast_match)	0	0	0	0	0	0	0	0	0	0	0	0	0	0	0	0	0	0	0	0	0	0	0	0	0	0	0	0	0	0	0	0	0	0	0	0	0	0	0	0	0	0	0	0	0	0
M02181:129:000000000-D2FNR:1:1101:16338:4869_SUB_SUB	gtgggtttggggcaccgccaagtccttagagttttaagcgtttgtgctcgtagtcctcaggcggatattttagtagggttgaatatcaagatttagggctaa	Bartramia_longicauda	Bartramia_longicauda	0	0	0	0	0	0	0	0	0	0	0	0	0	0	0	0	0	0	0	0	0	0	0	0	0	0	0	0	0	0	0	0	0	0	0	0	0	0	0	0	0	0	0	0	0	0
M02181:134:000000000-D2G7U:1:1101:19196:6761_SUB_SUB	gcataaaaaaacctccgaatgattttaaccaagacacacaagtctaagcacctggatccaattgacccaatttttttgatcaacggacca	NA (best_similarity_below_95%)	NA (best_similarity_below_95%)	0	0	0	0	0	0	0	0	0	0	0	0	0	0	0	0	0	0	0	0	0	0	0	0	0	0	0	0	0	0	0	0	0	0	0	0	0	0	0	0	0	0	0	0	0	0
M02181:129:000000000-D2FNR:1:1101:14833:2289_SUB_SUB	gtgggtctgagacaccgccaagtcctttgggttttaagctgtgctcgtagtacccgggcggatgtgtgtgtaagaatacatctgggtttaaggctaa	Ameiurus	Ameiurus_natalis	0	0	0	0	0	0	0	0	0	0	0	0	0	0	0	0	0	0	0	0	0	0	0	0	0	0	0	0	0	0	0	0	0	0	0	0	0	0	0	0	0	0	0	0	0	0
M02181:134:000000000-D2G7U:1:1101:10077:3645_SUB_SUB	gaataaaacagactccgagtgattaaaatccagactaactagtcgaaatacataatcacttattgatccaaactattgattaatggaaca	NA (best_similarity_below_95%)	NA (best_similarity_below_95%)	0	0	0	0	0	0	0	0	0	0	0	0	0	0	0	0	0	0	0	0	0	0	0	0	0	0	0	0	0	0	0	0	0	0	0	0	0	0	0	0	0	0	0	0	0	0
M02181:134:000000000-D2G7U:1:1101:23353:25885_SUB_SUB	gtacaaataaccctctgaatggtaataatctagacataacatgtcaaaataacgactcaacagttgacccatactattgatcaatggaata	NA (no_blast_match)	NA (no_blast_match)	0	0	0	0	0	0	0	0	0	0	0	0	0	0	0	0	0	0	0	0	0	0	0	0	0	0	0	0	0	0	0	0	0	0	0	0	0	0	0	0	0	0	0	0	0	0
M02181:129:000000000-D2FNR:1:1101:16058:2716_SUB_SUB	gtgggtttagggcaccgccaagtccttagagttttaagcgtttgtgctcgtagttctctggcggatacttcggtagggtaagtatcaagatttagggctag	Anatidae	Anatidae	0	0	0	0	0	0	0	0	0	0	0	0	0	0	0	0	0	0	0	0	0	0	0	0	0	0	0	0	0	0	0	0	0	0	0	0	0	0	0	0	0	0	0	0	0	0
M02181:134:000000000-D2G7U:1:1101:21555:9587_SUB_SUB	gtacaaattaacctccgaatgataataacatgtccaaattataactcattaattgacccaaattattgatcaatagaaca	NA (best_similarity_below_95%)	NA (best_similarity_below_95%)	0	0	0	0	0	0	0	0	0	0	0	0	0	0	0	0	0	0	0	0	0	0	0	0	0	0	0	0	0	0	0	0	0	0	0	0	0	0	0	0	0	0	0	0	0	0
M02181:134:000000000-D2G7U:1:1101:6426:7455_SUB_SUB	gcacaaactaacctccgaatgattttagactagactccacaagtcaaagcgactataatcataaattgacccaaatccttttgatcaacggaaca	NA (best_similarity_below_95%)	NA (best_similarity_below_95%)	0	0	0	0	0	0	0	0	0	0	0	0	0	0	0	0	0	0	0	0	0	0	0	0	0	0	0	0	0	0	0	0	0	0	0	0	0	0	0	0	0	0	0	0	0	0
M02181:129:000000000-D2FNR:1:1101:16182:3053_SUB_SUB	atggatttaaggcaccaccaagtcctttgagtttctagcccttgctggtagtactctggcgaataattttgtttataatcttctgtgtttatggctaa	Eptesicus_fuscus	Eptesicus_fuscus	0	0	0	0	0	0	0	0	0	0	0	0	0	0	0	0	0	0	0	0	0	0	0	0	0	0	0	0	0	0	0	0	0	0	0	0	0	0	0	0	0	0	0	0	0	0
M02181:134:000000000-D2G7U:1:1101:5980:18466_SUB_SUB	gtacaaactaacctccgaatgataataatctagacacaacatgtccaaattataattcattaattgacccaagtcattgatcaacagaaca	NA (best_similarity_below_95%)	NA (best_similarity_below_95%)	0	0	0	0	0	0	0	0	0	0	0	0	0	0	0	0	0	0	0	0	0	0	0	0	0	0	0	0	0	0	0	0	0	0	0	0	0	0	0	0	0	0	0	0	0	0
M02181:134:000000000-D2G7U:1:1101:23571:10048_SUB_SUB	ataaagaaaaacttccgagatgaaatttatagaaggacacttcacaaaatagaaaaatctaacgtattgacccaataattgatcaacgaacca	Ambystoma	Ambystoma	0	0	0	0	0	0	0	0	0	0	0	0	0	0	0	0	0	0	0	0	0	0	0	0	0	0	0	0	0	0	0	0	0	0	0	0	0	0	0	0	0	0	0	0	0	0
M02181:172:000000000-BHR3V:1:1102:14984:12050_SUB_SUB	ggcccgttccgctcgagctcgcgcagaacgtagcgtttgaagccggcgttcacccgtaggaactcggcgcctctccgctcccat	NA (no_blast_match)	NA (no_blast_match)	0	0	0	0	0	0	0	0	0	0	0	0	0	0	0	0	0	0	0	0	0	0	0	0	0	0	0	0	0	0	0	0	0	0	0	0	0	0	0	0	0	0	0	0	0	0
M02181:129:000000000-D2FNR:1:1101:21102:3815_SUB_SUB	gtgggtttggggcaccgccaaatcctttgggttttaagctggcgctcgtagtcccctggcggagtttgatgtaatttatcaaaatttaaggctag	Spea	Spea	0	0	0	0	0	0	0	0	0	0	0	0	0	0	0	0	0	0	0	0	0	0	0	0	0	0	0	0	0	0	0	0	0	0	0	0	0	0	0	0	0	0	0	0	0	0
M02181:134:000000000-D2G7U:1:1101:14070:4294_SUB_SUB	gaataaaatatcctccgaaagactaaaatctacaccaacaagtcaaaattagcttacattaaaactgatccagaatcttctgatcaatggacca	NA (no_blast_match)	NA (no_blast_match)	0	0	0	0	0	0	0	0	0	0	0	0	0	0	0	0	0	0	0	0	0	0	0	0	0	0	0	0	0	0	0	0	0	0	0	0	0	0	0	0	0	0	0	0	0	0
M02181:134:000000000-D2G7U:1:1101:24511:7867_SUB_SUB	ataaaaattaactcccaagaaaattcaattgagacagacaagtcaaaattaccatattatatattgatccgtcaaagacgatcaacgaaaca	Myotis	Myotis	0	0	0	0	0	0	0	0	0	0	0	0	0	0	0	0	0	0	0	0	0	0	0	0	0	0	0	0	0	0	0	0	0	0	0	0	0	0	0	0	0	0	0	0	0	0
M02181:129:000000000-D2FNR:1:1101:15814:1967_SUB_SUB	atggatataaagcaccaccaagtcctttgagttttaagctgtagctagtagttctctggcggataagtttgttttatacttatctatgtttagggctac	NA (best_similarity_below_95%)	NA (best_similarity_below_95%)	0	0	0	0	0	0	0	0	0	0	0	0	0	0	0	0	0	0	0	0	0	0	0	0	0	0	0	0	0	0	0	0	0	0	0	0	0	0	0	0	0	0	0	0	0	0
M02181:134:000000000-D2G7U:1:1101:11769:4952_SUB_SUB	gcataaaaaaacctccgaatgattttagctaagacacacaagtctaagcattttatatccagttggcccccaaaaatttttgatcaacggacca	NA (best_similarity_below_95%)	NA (best_similarity_below_95%)	0	0	0	0	0	0	0	0	0	0	0	0	0	0	0	0	0	0	0	0	0	0	0	0	0	0	0	0	0	0	0	0	0	0	0	0	0	0	0	0	0	0	0	0	0	0
M02181:276:000000000-C39RN:1:1101:13115:14463_SUB_SUB	atggatataaagcaccgccaagtcctttgagttgtaagctatagctagtagttctctggcgaataagtttgtttcagacttatttatgtttagggctat	NA (best_similarity_below_95%)	NA (best_similarity_below_95%)	0	0	0	0	0	0	0	0	0	0	0	0	0	0	0	0	0	0	0	0	0	0	0	0	0	0	0	0	0	0	0	0	0	0	0	0	0	0	0	0	0	0	0	0	0	0
M02181:276:000000000-C39RN:1:1102:15844:19447_SUB_SUB	atggatataaagcaccgccaagtcctttgagtttctagcagttgcttgtagtcctcaggcgaataaatttgttgttaatttatttgtgtttatggctat	Thomomys_bottae	Thomomys_bottae	0	0	0	0	10	0	0	0	0	0	0	0	0	0	0	0	0	0	0	0	0	0	0	0	0	0	0	0	0	0	0	0	0	0	0	0	0	0	0	0	0	0	0	0	0	0
M02181:43:000000000-D0L60:1:1101:12832:7745_SUB_SUB	gtataattcaacctccaaacagcctagactaagaccgcactagtgtaagcgagctgacacacattgattcaataatttgatcaacagaaga	Homo_sapiens	Pan_troglodytes	0	0	0	0	0	0	0	10	0	0	0	0	0	0	0	0	0	0	0	0	0	0	0	0	0	0	0	0	0	0	0	0	0	0	0	0	0	0	0	0	0	0	0	0	0	0
M02181:43:000000000-D0L60:1:1101:10825:8503_SUB_SUB	gaacaaaacaacctccgagtgatctaaatctagactaaccagtcgaaagtactacatcacttattgatccaaaaaccttgatcaacggaaca	Felis	Felis	0	0	0	0	0	0	0	0	0	0	0	0	0	0	0	10	0	0	0	0	0	0	0	0	0	0	0	0	0	0	0	0	0	0	0	0	0	0	0	0	0	0	0	0	0	0
M02181:134:000000000-D2G7U:1:1101:23104:4015_SUB_SUB	gaataaaaaaacctccgaacgattatagccaagacacacaagtctaagcacctggatccaattgacccaatttttttgattgacggacca	Peromyscus	Peromyscus	0	0	0	0	0	0	0	0	0	0	0	0	0	0	0	0	0	0	0	0	0	0	0	0	0	0	0	10	0	0	0	0	0	0	0	0	0	0	0	0	0	0	0	0	0	0
M02181:134:000000000-D2G7U:1:1101:15504:7266_SUB_SUB	gcattaaaaaacctccgaatgattttaactaagatacacaagtctaagtaaccaaatatcttattgacccaaattttttttgatcaacggacca	Neotoma	Neotoma	0	0	0	0	0	0	0	0	0	0	0	0	0	0	0	0	0	0	0	0	0	0	0	0	0	0	0	0	0	0	0	10	0	0	0	0	0	0	0	0	0	0	0	0	0	0
M02181:134:000000000-D2G7U:1:1101:14915:5544_SUB_SUB	gaacagaaaatcctccgagcgattttaaagactagactcacaagttaaatcacacaatcgcttattgatccaaaaaattgatcaacggaaca	Odocoileus	Odocoileinae	0	0	0	0	0	0	0	0	0	0	0	0	0	0	0	0	0	0	0	0	0	0	0	0	0	0	0	0	0	0	0	0	0	0	0	0	0	0	0	0	0	0	0	0	0	0
M02181:134:000000000-D2G7U:1:1101:18736:3196_SUB_SUB	gaataaaaaaacctccgaacgattatagccaagacacacaagtttaagcacctggatccaattgacccaattttttttttgatcaacggacca	Peromyscus	Peromyscus	0	0	0	0	0	0	0	0	0	0	0	0	0	0	0	0	0	0	0	0	0	0	0	0	0	0	0	0	0	0	0	0	0	0	0	0	0	0	0	0	0	0	0	0	0	0
M02181:172:000000000-BHR3V:1:1105:25224:11731_SUB_SUB	cagccccgcagcgtaggtggggtccggccgatggcggagtgcatcgccgagcgcgtgaccgaccgctgccgccgtcagcctcgcgag	NA (best_similarity_below_95%)	NA (best_similarity_below_95%)	0	0	0	0	0	0	0	0	0	0	0	0	0	0	0	0	0	0	0	0	0	0	0	0	0	0	0	0	0	0	0	0	0	0	0	0	0	0	0	0	0	0	0	0	0	0
M02181:129:000000000-D2FNR:1:1101:15540:4180_SUB_SUB	aaggatataaggcactgccaagtcctttgagtttctagctcttgctggtagtactctggcgagtatttttgtttataattacttatgtttagggctaa	Perimyotis_subflavus	Perimyotis_subflavus	0	0	0	0	0	0	0	0	0	0	0	0	0	0	0	0	0	0	0	0	0	0	0	0	0	0	0	0	0	0	0	0	0	0	0	0	0	0	0	0	0	0	0	0	0	0
M02181:172:000000000-BHR3V:1:1101:27915:20580_SUB_SUB	aggacccaggttcaattcccagaacccacatggcagctcacaattgtctggaactccatttccaggggatccatggtaccagacatgcatatatatatgatg	NA (best_similarity_below_95%)	NA (best_similarity_below_95%)	0	0	0	0	0	0	0	0	0	0	0	0	0	0	0	0	0	0	0	0	0	0	0	0	0	0	0	0	0	0	0	0	0	0	0	0	0	0	0	0	0	0	0	0	0	0
M02181:134:000000000-D2G7U:1:1101:8967:12608_SUB_SUB	gtacaaaaaaacctccgaaagactgatatacagacttacaaatcaatattaatataagtctaaattgacccaggaatctgatcaatgaacca	NA (no_blast_match)	NA (no_blast_match)	0	0	0	0	0	0	0	0	0	0	0	0	0	0	0	0	0	0	0	0	0	0	0	0	0	0	0	0	0	0	0	0	0	0	0	0	0	0	0	0	0	0	0	0	0	0
M02181:129:000000000-D2FNR:1:1101:20985:11058_SUB_SUB	agggatataaagtaccgccaagtcctttgagtttaaggccgttgctagtagaactctggcgaacattcttgtttattgaatgtttatgtttagggctaa	NA (best_similarity_below_95%)	NA (best_similarity_below_95%)	0	0	0	0	0	0	0	0	0	0	0	0	0	0	0	0	0	0	0	0	0	0	0	0	0	0	0	0	0	0	0	0	0	0	0	0	0	0	0	0	0	0	0	0	0	0
M02181:129:000000000-D2FNR:1:1101:22581:4437_SUB_SUB	gtgggtataaagcaccgccaagtcctttgagttttaagcgatggccagtagttctcaggcaaatgattttgttatttaatctttgaggtttagggctaa	Onychomys_arenicola	Onychomys	0	0	0	0	0	0	0	0	0	0	0	0	0	0	0	0	0	0	0	0	0	0	0	0	0	0	0	0	0	0	0	0	0	0	0	0	0	0	0	0	0	0	0	0	0	0
M02181:276:000000000-C39RN:1:1102:17010:3060_SUB_SUB	atggatataaagtatcgccaagtcctttgagttttaagctgtagctagtagttctctggcggataagtttgttttatacttatctatgtttagggctac	NA (best_similarity_below_95%)	NA (best_similarity_below_95%)	0	0	0	0	0	0	0	0	0	0	0	0	0	0	0	0	0	0	0	0	0	0	0	0	0	0	0	0	0	0	0	0	0	0	0	0	0	0	0	0	0	0	0	0	0	0
[truncated: 137 more columns]
