# Supplementary material for: Rapid range shifts and megafaunal extinctions associated with late Pleistocene climate change
Source: Nat Commun. 2020 Jun 2;11:2770. doi: 10.1038/s41467-020-16502-3 (PMC7265304; doi:10.1038/s41467-020-16502-3)
Supplement: Supplementary file 6 — Supplementary Data 2 [file 41467_2020_16502_MOESM6_ESM.csv]

	sequence	Manually reassigned taxon	Raw assigned taxonomic node	EB3_rbcL	EB3_trnL	EB1_rbcL	EB2_rbcL	EB2_trnL	HCS10_rbcL	HCS10_trnL	HCS11_rbcL	HCS11_trnL	HCS12_rbcL	HCS12_trnL	HCS13_rbcL	HCS13_trnL	HCS14_rbcL	HCS14_trnL	HCS15_rbcL	HCS15_trnL	HCS16_rbcL	HCS16_trnL	HCS17_rbcL	HCS17_trnL	HCS18_rbcL	HCS18_trnL	HCS19_rbcL	HCS19_trnL	HCS1_rbcL	HCS1_trnL	HCS20_rbcL	HCS20_trnL	HCS22_rbcL	HCS22_trnL	HCS24_rbcL	HCS24_trnL	HCS26_rbcL	HCS26_trnL	HCS28_rbcL	HCS28_trnL	HCS29_rbcL	HCS29_trnL	HCS2_rbcL	HCS2_trnL	HCS30_rbcL	HCS30_trnL	HCS31_rbcL	HCS31_trnL	HCS32_rbcL
M02181:276:000000000-C39RN:1:1102:10850:8451_SUB_SUB	atccggttttctgaaaacaaacaaggattcagaaagcgataataaaaaagaatcg	Celtis	Celtis	0	9	0	0	0	0	11684	0	50819	0	18801	0	40171	0	14094	0	31980	0	13060	0	33458	0	11244	0	33876	0	41763	0	12907	0	3046	0	11975	0	11519	0	13916	0	13416	0	13472	0	11479	0	11869	0
M02181:249:000000000-D44LW:1:1101:18271:1786_SUB_SUB	aacctggagttccccctgaagaagcaggggctgcggtagctgctgaatcttctactggtacatggacaactgtatggactgacgggcttaccagc	Celtis	Cannabaceae	0	0	0	0	0	2477	0	17349	0	7662	0	9591	0	6183	0	36374	0	1452	0	10388	0	1291	0	8462	0	24561	0	2732	0	32	0	7568	0	454	0	5324	0	6726	0	401	0	2346	0	355	0	2662
M02181:287:000000000-D5KDW:1:1101:17755:1889_SUB_SUB	aacctggagttccgcccgaggaagcaggggccgcggtagctgctgaatcttccactgggacatggacaactgtgtggactgacgggcttaccagt	Quercus	Quercus	0	0	0	0	0	5206	0	2365	0	0	0	2974	0	0	0	0	0	0	0	0	0	2955	0	3275	0	12070	0	1276	0	6354	0	2352	0	3127	0	6793	0	2518	0	4888	0	10059	0	8639	0	5736
M02181:276:000000000-C39RN:1:1101:19412:2021_SUB_SUB	aacccggagttccacctgaagaagcaggggctgcggtagctgctgaatcttctactggtacatggacaactgtgtggaccgatgggcttaccagc	Pentapetalae	Pentapetalae	40643	0	3689	0	0	0	0	0	0	0	0	0	0	0	0	0	0	0	0	0	0	0	0	0	0	0	0	0	0	0	0	0	0	0	0	0	0	784	0	0	0	397	0	0	0	0
M02181:249:000000000-D44LW:1:1101:20259:2608_SUB_SUB	aacccggagttccaccggaagaagccggggctgcggtagctgccgagtcttctactggtacatggacaactgtatggacggatggacttaccagt	Rubioideae	Rubioideae	0	0	0	0	0	0	0	0	0	0	0	0	0	0	0	0	0	0	0	0	0	148	0	1167	0	10203	0	0	0	0	0	0	0	0	0	0	0	0	0	891	0	0	0	0	0	0
M02181:249:000000000-D44LW:1:1101:17565:2459_SUB_SUB	aacctggagttccacctgaggaagcaggggccgcagtagctgctgaatcttctactggtacatggacaactgtgtggaccgatggacttaccagc	Ribes	Ribes	0	0	0	0	0	0	0	0	0	573	0	0	0	2834	0	0	0	0	0	0	0	0	0	0	0	0	0	0	0	105	0	0	0	0	0	0	0	0	0	0	0	0	0	0	0	0
M02181:276:000000000-C39RN:1:1101:20722:4386_SUB_SUB	aacctggagttccgcctgaggaagcaggggcagcagtagctgctgaatcttctactggtacatggacaactgtgtggaccgatgggcttactagt	Juglans	Fagales	0	0	0	0	0	0	0	0	0	0	0	100	0	0	0	39	0	13	0	770	0	0	0	268	0	0	0	0	0	0	0	0	0	0	0	0	0	0	0	0	0	0	0	0	0	0
M02181:249:000000000-D44LW:1:1101:12734:1872_SUB_SUB	aacctggagtcccgcctgaagaagcaggtgctgcggtagctgccgaatcttccactgggacatggacaactgtgtggaccgatggacttaccagt	Pentapetalae	Pentapetalae	0	0	0	8057	0	0	0	0	0	249	0	0	0	13	0	0	0	209	0	0	0	512	0	0	0	0	0	1097	0	0	0	0	0	0	0	0	0	0	0	0	0	0	0	0	0	0
M02181:249:000000000-D44LW:1:1101:17884:2130_SUB_SUB	aacctggagttccacccgaagaagcaggggccgcggtagctgctgaatcttctactggtacatggacaactgtgtggactgatggacttaccagt	Cissus	Cissus	0	0	0	0	0	0	0	0	0	0	0	0	0	0	0	0	0	0	0	0	0	0	0	0	0	0	0	0	0	0	0	0	0	957	0	0	0	0	0	0	0	0	0	0	0	0
M02181:287:000000000-D5KDW:1:1101:13852:1900_SUB_SUB	agcctggggttccgcccgaagaagcaggggctgcagtagctgccgaatcttctactggtacatggacaactgtttggactgatggacttaccagt	Pooideae	Pooideae	0	0	0	0	0	0	0	0	0	0	0	0	0	0	0	0	0	0	0	0	0	0	0	0	0	0	0	0	0	0	0	0	0	0	0	0	0	0	0	0	0	0	0	39	0	9
M02181:287:000000000-D5KDW:1:1101:14453:1920_SUB_SUB	atcctattttacgaaaacaaataagggttcagaagaaagcaagaataaaaaaag	Quercus	Quercus	0	0	0	0	0	0	149	0	0	0	10	0	322	0	12	0	77	0	0	0	0	0	129	0	41	0	0	0	146	0	337	0	8	0	1118	0	515	0	35	0	58	0	2473	0	508	0
M02181:249:000000000-D44LW:1:1101:15341:1804_SUB_SUB	atcctgctttcggaaaacaaacaaaaaaagttcagaaagttaaaatcaaaaaag	NA (best_similarity_below_95%)	NA (best_similarity_below_95%)	0	0	0	0	9073	0	39	0	0	0	11	0	0	0	19	0	0	0	44	0	0	0	42	0	0	0	0	0	14	0	0	0	0	0	0	0	0	0	0	0	18	0	0	0	0	0
M02181:276:000000000-C39RN:1:1101:11604:2417_SUB_SUB	aacctggagttccgcctgaagaagcaggggccgcagtagctgccgaatcttctactggtacatggacaactgtgtggaccgatggacttacgagc	Asteraceae	Asteraceae	0	0	0	0	0	0	0	0	0	0	0	1784	0	0	0	0	0	0	0	0	0	1242	0	0	0	0	0	1658	0	0	0	0	0	0	0	0	0	0	0	2413	0	0	0	0	0	117
M02181:249:000000000-D44LW:1:1101:24297:11430_SUB_SUB	atcctattttccgaaaaaaaaggttcagaaagtgaaaaaggg	Stenaria/Houstonia	Spermacoceae	0	0	0	0	0	0	0	0	0	0	6	0	0	0	0	0	0	0	0	0	0	0	31	0	662	0	886	0	72	0	94	0	83	0	6	0	0	0	0	0	1293	0	10	0	7	0
M02181:249:000000000-D44LW:1:1101:15447:1818_SUB_SUB	aacctggagttccacctgaagaagcaggggccgcggtagctgccgaatcttctactggtacatggacaactgtatggaccgatggacttaccagt	Solanoideae	Solanoideae	0	0	0	0	0	0	0	0	0	0	0	0	0	0	0	0	0	0	0	0	0	0	0	0	0	0	0	0	0	0	0	0	0	0	0	0	0	0	0	0	0	0	0	0	0	0
M02181:276:000000000-C39RN:1:1101:12882:2485_SUB_SUB	aacctggagttccgcctgaagaagcaggggccgcggtagctgccgaatcttctactggtacatggacaactgtgtggaccgatggacttaccagt	Lamiales	Lamiales	0	0	0	0	0	0	0	0	0	0	0	0	0	0	0	0	0	0	0	0	0	0	0	1519	0	0	0	0	0	225	0	0	0	0	0	249	0	0	0	0	0	1742	0	1355	0	0
M02181:276:000000000-C39RN:1:1101:17530:12780_SUB_SUB	atccgatttctagagacaatagtttcctttccgagaacgg	Cupressaceae	Spermatophyta	0	0	0	0	0	0	0	0	0	0	0	0	0	0	0	0	0	0	0	0	0	0	0	0	0	0	121	0	48	0	163	0	157	0	0	0	0	0	23	0	64	0	131	0	42	0
M02181:276:000000000-C39RN:1:1101:17729:2119_SUB_SUB	aacctggagttccacctgaagaagcgggagccgcggtagctgccgaatcttctactggtacatggaccactgtgtggaccgatggacttaccagt	Apioideae	Apioideae	0	0	0	0	0	0	0	0	0	0	0	842	0	0	0	0	0	686	0	0	0	597	0	0	0	0	0	0	0	0	0	0	0	0	0	0	0	0	0	0	0	0	0	0	0	268
M02181:287:000000000-D5KDW:1:1101:12224:2908_SUB_SUB	atcctgttttctaaaaacaaataagggttcataaagcgagaatcaaaaag	Juglans	Juglans	0	0	0	0	0	0	0	0	0	0	14	0	247	0	335	0	388	0	443	0	664	0	89	0	620	0	0	0	271	0	0	0	0	0	0	0	0	0	0	0	0	0	0	0	20	0
M02181:249:000000000-D44LW:1:1101:17608:2680_SUB_SUB	atccggttttctgaaaacaaacaagggttcagaaagcgataatacaaaag	Morus	Morus	0	0	0	0	0	0	146	0	0	0	140	0	154	0	104	0	374	0	957	0	472	0	165	0	0	0	0	0	60	0	67	0	48	0	0	0	31	0	79	0	0	0	26	0	56	0
M02181:276:000000000-C39RN:1:1101:17597:2209_SUB_SUB	agcccggggttccgcccgaagaagcgggggctgcagtagctgccgaatcttctactggtacatggactactgtttggactgatggacttaccagt	Stipeae	Stipeae	0	0	0	0	0	0	0	0	0	0	0	0	0	0	0	0	0	0	0	0	0	0	0	2404	0	0	0	389	0	234	0	0	0	0	0	0	0	0	0	0	0	0	0	37	0	0
M02181:249:000000000-D44LW:1:1101:16755:1873_SUB_SUB	agcccggggttccgcctgaagaagcaggggctgcagtagctgcggaatcttctactggtacatggacaactgtttggactgatggacttaccagt	PACMAD_clade	PACMAD_clade	0	0	0	0	0	0	0	0	0	870	0	0	0	0	0	0	0	251	0	0	0	15	0	0	0	0	0	0	0	0	0	0	0	0	0	0	0	0	0	1177	0	0	0	0	0	0
M02181:276:000000000-C39RN:1:1101:20918:2334_SUB_SUB	aacctggagttccacccgaggaagcaggggctgcggtagctgcggaatcttctactggtacatggacaactgtgtggaccgatgggcttaccagc	Toxicodendron	Anacardiaceae	0	0	0	0	0	0	0	1941	0	0	0	0	0	495	0	0	0	0	0	0	0	0	0	0	0	0	0	0	0	83	0	0	0	0	0	16	0	0	0	0	0	0	0	107	0	278
M02181:249:000000000-D44LW:1:1101:13374:3768_SUB_SUB	atcctgttttctgaaaacaaacaaaggttcagaaaaaaag	Solanoideae	Solanoideae	0	0	0	0	0	0	320	0	13	0	12	0	35	0	48	0	35	0	175	0	12	0	84	0	12	0	151	0	34	0	0	0	0	0	0	0	0	0	0	0	129	0	98	0	13	0
M02181:249:000000000-D44LW:1:1101:19182:2198_SUB_SUB	atccaattttttgaaaacaaacaaggattcaggatttagaaagtgataataaaaaagaattg	NA (best_similarity_below_95%)	NA (best_similarity_below_95%)	0	0	0	0	0	0	46	0	341	0	184	0	0	0	86	0	138	0	102	0	155	0	70	0	242	0	146	0	63	0	0	0	57	0	0	0	88	0	136	0	0	0	53	0	44	0
M02181:249:000000000-D44LW:1:1101:15845:2554_SUB_SUB	cattcgatccgcaatcaaattcacaattac	NA (best_similarity_below_95%)	NA (best_similarity_below_95%)	0	0	0	0	0	48	0	122	0	35	0	1759	0	7	0	863	0	24	0	13	0	11	0	0	0	0	0	0	0	0	0	0	0	0	0	0	0	0	0	0	0	0	0	0	0	0
M02181:249:000000000-D44LW:1:1101:20042:2577_SUB_SUB	atcctgttttcccaaaacaaaggttcagaaagaaaaaag	Oleeae	Oleeae	0	0	0	0	0	0	0	0	0	0	112	0	231	0	61	0	160	0	69	0	45	0	34	0	0	0	0	0	35	0	0	0	1912	0	0	0	0	0	0	0	9	0	0	0	14	0
M02181:287:000000000-D5KDW:1:1101:17528:1944_SUB_SUB	atccgtgttttgagaaaacaaggggttctcgaactagaatacaaaggaaaag	Triticeae	Triticeae	0	0	0	0	0	0	0	0	0	0	46	0	0	0	28	0	0	0	131	0	0	0	110	0	0	0	0	0	34	0	0	0	0	0	0	0	0	0	26	0	0	0	22	0	47	0
M02181:276:000000000-C39RN:1:1102:21021:14264_SUB_SUB	atcacgttttccgaaaacaaacaaaggttcagaaagcgaaaagaaaaaaaa	Anthemideae	Anthemideae	0	0	0	0	0	0	0	0	5	0	54	0	21	0	60	0	37	0	209	0	78	0	82	0	56	0	76	0	74	0	0	0	0	0	0	0	0	0	0	0	129	0	0	0	45	0
M02181:249:000000000-D44LW:1:1101:22488:3705_SUB_SUB	atcctgttttcgaaaataaacaaagattcagaaagcgaaaataaaaaaag	Sapotaceae	Sapotaceae	0	0	0	0	0	0	0	0	0	0	11	0	0	0	47	0	0	0	0	0	0	0	0	0	0	0	0	0	0	0	0	0	0	0	0	0	0	0	0	0	13	0	11	0	0	0
M02181:287:000000000-D5KDW:1:1101:13171:1949_SUB_SUB	atcgatttttctacatataaatagagtttc	NA (best_similarity_below_95%)	NA (best_similarity_below_95%)	0	0	0	0	0	0	0	0	0	0	9	0	32	0	22	0	26	0	32	0	31	0	8	0	70	0	0	0	64	0	0	0	0	0	0	0	0	0	0	0	0	0	0	0	6	0
M02181:249:000000000-D44LW:1:1101:9819:2775_SUB_SUB	atcctgttttctgaaaacaaacaaaggttcataaaaaaag	Physalis	Physalis_hederifolia	0	0	0	0	0	0	0	0	0	0	0	0	0	0	0	0	0	0	0	0	0	0	0	0	0	0	0	0	0	0	60	0	105	0	0	0	0	0	0	0	0	0	0	0	0	0
M02181:249:000000000-D44LW:1:1101:18742:1897_SUB_SUB	aacctggagttccgcctgaagaagcaggggccgcggtagctgctgaatcttcaactggtacatggacaactgtgtggaccgacggacttaccagc	Lonicera/Symphoricarpos/Cuscuta	asterids	0	0	0	0	0	0	0	0	0	972	0	0	0	371	0	0	0	0	0	0	0	0	0	0	0	0	0	0	0	0	0	0	0	0	0	0	0	0	0	0	0	0	0	0	0	0
M02181:249:000000000-D44LW:1:1101:12270:2714_SUB_SUB	atcccttttttgaaaaacaagtggttctcaaactagaacccaaaggaaaag	Poaceae	Mesangiospermae	0	0	0	0	0	0	0	0	0	0	0	0	0	0	27	0	0	0	0	0	0	0	32	0	0	0	0	0	60	0	0	0	0	0	1014	0	0	0	0	0	0	0	0	0	0	0
M02181:249:000000000-D44LW:1:1101:22314:3881_SUB_SUB	atccttaagttaaaatcaaaaaag	Vicia	Vicia	0	0	0	0	0	0	0	0	0	0	9	0	0	0	0	0	0	0	0	0	0	0	0	0	0	0	0	0	21	0	35	0	0	0	0	0	14	0	0	0	0	0	76	0	37	0
M02181:276:000000000-C39RN:1:1101:16139:3011_SUB_SUB	atcctgttttccgaaaaccaagaagagttcagaaagcgagaataaaacaag	Gleditsia/Gymnocladus	Umtiza_clade	0	0	0	0	0	0	0	0	60	0	79	0	0	0	54	0	22	0	27	0	0	0	70	0	104	0	0	0	215	0	0	0	0	0	0	0	0	0	0	0	31	0	11	0	85	0
M02181:249:000000000-D44LW:1:1101:18631:2335_SUB_SUB	aacctggagttccgcctgaagaagcgggtgccgcggtagctgctgaatcttctactggtacatggacaactgtgtggaccgatgggcttaccagt	Fabaceae	Fabaceae	0	0	0	0	0	0	0	0	0	342	0	0	0	0	0	0	0	28	0	0	0	0	0	0	0	0	0	0	0	0	0	0	0	0	0	0	0	0	0	0	0	0	0	0	0	245
M02181:249:000000000-D44LW:1:1101:18083:2810_SUB_SUB	atccgtgttttgagaaaacaagtagttctcgaactagag	Stipeae	Stipeae	0	0	0	0	0	0	0	0	0	0	0	0	0	0	0	0	0	0	0	0	0	0	0	0	0	0	0	0	17	0	301	0	0	0	0	0	0	0	0	0	0	0	151	0	255	0
M02181:276:000000000-C39RN:1:1101:25803:20621_SUB_SUB	atcctattttccgaaaacaaagtgaaaggggg	Galium	Galium	0	0	0	0	0	0	0	0	0	0	0	0	0	0	0	0	28	0	0	0	34	0	45	0	0	0	61	0	119	0	0	0	0	0	0	0	0	0	0	0	45	0	0	0	0	0
M02181:249:000000000-D44LW:1:1101:23814:5985_SUB_SUB	atcctgttttccgaaaaccaagaagagttccgaaagggagaatcaaaaaaag	Mimosa	Mimosa	0	0	0	0	0	0	0	0	0	0	0	0	0	0	0	0	0	0	20	0	0	0	0	0	0	0	0	0	0	0	20	0	0	0	0	0	0	0	16	0	25	0	0	0	0	0
M02181:287:000000000-D5KDW:1:1101:22278:4434_SUB_SUB	atccttttttctcaaacaaaacaaaggttcaaaaaacgaaaaacaagg	Salvia	Salvia	0	0	0	0	0	0	0	0	0	0	0	0	0	0	0	0	0	0	0	0	0	0	24	0	39	0	0	0	42	0	29	0	0	0	0	0	27	0	0	0	5	0	279	0	169	0
M02181:287:000000000-D5KDW:1:1101:14057:3081_SUB_SUB	atccaactttttgaaaacaaacaaggattcaggatttagaaagcgataataaaaaagaattg	NA (best_similarity_below_95%)	NA (best_similarity_below_95%)	0	0	0	0	0	0	0	0	0	0	0	0	0	0	0	0	149	0	0	0	0	0	37	0	233	0	0	0	0	0	16	0	0	0	0	0	0	0	101	0	58	0	0	0	30	0
M02181:249:000000000-D44LW:1:1101:15299:1837_SUB_SUB	atcctgctttcctaaaacaaacaaaacacaagggttcagaaagagagaatcaaataaaaaag	Ribes	Ribes	0	0	0	0	0	0	0	0	0	0	7	0	0	0	507	0	38	0	0	0	12	0	0	0	0	0	0	0	0	0	7	0	30	0	0	0	0	0	0	0	0	0	0	0	38	0
M02181:276:000000000-C39RN:1:1103:20111:8549_SUB_SUB	atcctattttattagaacaaaaacaaacaaggggtcagaacgggagaaaaag	Toxicodendron	Toxicodendron	0	0	0	0	0	0	0	0	20	0	19	0	19	0	17	0	19	0	24	0	28	0	107	0	27	0	0	0	140	0	6	0	44	0	0	0	0	0	0	0	0	0	41	0	96	0
M02181:249:000000000-D44LW:1:1101:17595:8193_SUB_SUB	atccaattttttgaaaacaaacaaggatttaggatttagaaagtgataataaaaaagaattg	NA (best_similarity_below_95%)	NA (best_similarity_below_95%)	0	0	0	0	0	0	25	0	0	0	0	0	169	0	0	0	0	0	0	0	0	0	0	0	204	0	0	0	0	0	0	0	46	0	356	0	0	0	0	0	0	0	0	0	32	0
M02181:249:000000000-D44LW:1:1101:16602:3573_SUB_SUB	atcccttttttgaaaaaacaagtggttctcaaactagaacccaaaggaaaag	PACMAD_clade	PACMAD_clade	0	0	0	0	0	0	0	0	0	0	99	0	0	0	21	0	0	0	38	0	20	0	0	0	21	0	0	0	93	0	0	0	0	0	0	0	0	0	17	0	107	0	0	0	10	0
M02181:249:000000000-D44LW:1:1101:17124:8770_SUB_SUB	atcccgttttccgaaaacaaccaagggttcagaaaactataataaaaaag	Cissus	Cissus	0	0	0	0	0	0	0	0	0	0	11	0	0	0	25	0	0	0	0	0	0	0	0	0	0	0	0	0	0	0	9	0	6	0	18	0	0	0	0	0	8	0	0	0	0	0
M02181:249:000000000-D44LW:1:1101:16850:2285_SUB_SUB	atcctgttttctgaaaacaaacaaaggaaaggttcagaaagcgataataaaaaaggatagagagg	Frangula	Frangula	0	0	0	0	0	0	0	0	0	0	0	0	0	0	0	0	0	0	633	0	0	0	0	0	0	0	0	0	0	0	0	0	0	0	0	0	10	0	0	0	0	0	0	0	27	0
M02181:276:000000000-C39RN:1:1102:15070:12576_SUB_SUB	atcctattttttccaaaaacaaaaaaaggcccagaaggtgaaaaag	Scandicinae	Osmorhiza	0	0	0	0	0	0	0	0	0	0	0	0	8	0	28	0	0	0	118	0	0	0	22	0	0	0	0	0	0	0	7	0	0	0	0	0	0	0	0	0	0	0	0	0	0	0
M02181:276:000000000-C39RN:1:1102:8654:6351_SUB_SUB	aacctggagttccgcccgaggaagcaggggccgcggtagctgctgaatcttccactgggacatggacaactgtgtggaccgatggacttacgagc	Pentapetalae	Pentapetalae	0	0	0	0	0	0	0	0	0	0	0	44	0	0	0	0	0	0	0	0	0	0	0	0	0	316	0	0	0	0	0	0	0	0	0	0	0	0	0	65	0	0	0	0	0	0
M02181:249:000000000-D44LW:1:1101:16803:2146_SUB_SUB	atcacgttttccgaaaacaaaggttcagaaagcgaaaatcaaaaag	Cirsium/Euonymus	Pentapetalae	0	0	0	0	0	0	0	0	0	0	0	0	0	0	0	0	0	0	0	0	0	0	0	0	0	0	0	0	34	0	6	0	0	0	0	0	0	0	0	0	0	0	0	0	0	0
M02181:249:000000000-D44LW:1:1101:7035:4690_SUB_SUB	atcgatacatataaataaagtttc	NA (best_similarity_below_95%)	NA (best_similarity_below_95%)	0	0	0	0	0	0	0	0	0	0	45	0	21	0	45	0	12	0	59	0	18	0	0	0	15	0	0	0	22	0	0	0	0	0	0	0	0	0	0	0	0	0	0	0	0	0
M02181:249:000000000-D44LW:1:1101:18365:2180_SUB_SUB	atcctttttccaaaaacaaacaaaggttcagaaggtgaaaaag	Cryptotaenia/Sanicula	Apiaceae	0	0	0	0	0	0	0	0	0	0	36	0	0	0	27	0	49	0	0	0	0	0	27	0	0	0	0	0	99	0	0	0	0	0	0	0	0	0	0	0	0	0	0	0	20	0
M02181:249:000000000-D44LW:1:1101:20729:3769_SUB_SUB	atccttattttgagaaaacaaaggtttataaaactagaatttaaaag	NA (best_similarity_below_95%)	NA (best_similarity_below_95%)	0	0	0	0	0	0	77	0	0	0	0	0	0	0	43	0	0	0	0	0	0	0	212	0	0	0	0	0	0	0	0	0	0	0	0	0	0	0	0	0	0	0	0	0	0	0
M02181:249:000000000-D44LW:1:1101:10932:3817_SUB_SUB	atcctgtcttctcaaaataaaggttaataaagcgaaaaggg	Plantago	Plantago	0	0	0	0	0	0	0	0	0	0	0	0	0	0	0	0	0	0	0	0	0	0	0	0	0	0	0	0	0	0	47	0	0	0	0	0	0	0	0	0	0	0	114	0	17	0
M02181:249:000000000-D44LW:1:1101:17474:2313_SUB_SUB	aacccggagtcccccctgaagaagcaggagctgcagtagcggcagaatcttctactggtacatggacaactgtttggactgatggacttaccagt	Cyperoideae	Cyperoideae	0	0	0	0	0	0	0	0	0	0	0	0	0	0	0	0	0	0	0	0	0	0	0	0	0	0	0	0	0	33	0	0	0	0	0	0	0	0	0	0	0	0	0	221	0	0
M02181:276:000000000-C39RN:1:1101:25217:5078_SUB_SUB	atcctgttttacgaaaacaaaacaaacaagggttaagaaagcgagaaaagg	Ungnadia	Ungnadia_speciosa	0	0	0	0	0	0	0	0	0	0	0	0	0	0	0	0	0	0	0	0	0	0	0	0	0	0	95	0	0	0	0	0	0	0	0	0	0	0	0	0	22	0	0	0	0	0
M02181:249:000000000-D44LW:1:1101:18741:2419_SUB_SUB	atccggttttatgaaaacaaacaagggttcagaaagcgataataaaaacagaaag	Parietaria	Parietaria	0	0	0	0	0	0	0	0	0	0	0	0	0	0	228	0	0	0	10	0	0	0	0	0	0	0	0	0	0	0	7	0	0	0	0	0	0	0	0	0	0	0	0	0	7	0
M02181:249:000000000-D44LW:1:1101:13022:3169_SUB_SUB	atcctgctttccgaaaacaaacaaaacacaagggttcagaaagagagaatcaaataaaaaag	Ribes	Ribes	0	0	0	0	0	0	0	0	0	0	0	0	0	0	0	0	0	0	66	0	0	0	71	0	49	0	0	0	57	0	0	0	0	0	0	0	0	0	0	0	0	0	0	0	0	0
M02181:287:000000000-D5KDW:1:1101:21434:2656_SUB_SUB	gtcggcggtacaccgcc	NA (no_blast_match)	NA (no_blast_match)	0	0	0	0	0	0	16	0	0	0	53	0	0	0	0	0	0	0	0	0	0	0	0	0	0	0	0	0	0	0	0	0	0	0	0	0	0	0	0	0	0	0	0	0	0	0
M02181:249:000000000-D44LW:1:1101:9027:18875_SUB_SUB	atccttaggatttttaaaactagaaaaaagg	Commelina	Commelina_erecta	0	0	0	0	0	0	0	0	0	0	0	0	0	0	0	0	0	0	0	0	0	0	0	0	0	0	0	0	6	0	0	0	0	0	0	0	0	0	0	0	0	0	0	0	0	0
M02181:249:000000000-D44LW:1:1101:7768:6020_SUB_SUB	atcgatacacataagtaaagtttc	NA (no_blast_match)	NA (no_blast_match)	0	0	0	0	0	0	0	0	0	0	14	0	0	0	20	0	8	0	28	0	21	0	0	0	0	0	0	0	0	0	49	0	0	0	0	0	0	0	0	0	16	0	5	0	0	0
M02181:276:000000000-C39RN:1:1101:19541:20662_SUB_SUB	atcactggggggatccaccgactgcga	NA (no_blast_match)	NA (no_blast_match)	0	0	0	0	0	0	0	16	0	0	0	76	0	73	0	0	0	0	0	0	0	0	0	0	0	0	0	0	0	0	0	0	0	0	0	0	0	0	0	0	0	0	0	0	0	0
M02181:276:000000000-C39RN:1:1101:12309:2565_SUB_SUB	atccagttttctgaaaacaaacaggggttcagaaagcaaaaatcaaaaag	Symphoricarpos	Symphoricarpos	0	0	0	0	0	0	0	0	26	0	0	0	41	0	0	0	0	0	0	0	61	0	0	0	0	0	0	0	0	0	0	0	0	0	0	0	0	0	0	0	0	0	0	0	29	0
M02181:249:000000000-D44LW:1:1101:23709:4087_SUB_SUB	aaccgggagttccgccggaagaagcgggggccgcggtagctgccgagtcttctactggtacatggacaactgtatggacagatggacttaccagc	Galium	Galium	0	0	0	0	0	0	0	0	0	0	0	0	0	0	0	0	0	0	0	0	0	0	0	0	0	0	0	112	0	0	0	0	0	0	0	0	0	0	0	0	0	0	0	0	0	0
M02181:249:000000000-D44LW:1:1101:13275:3364_SUB_SUB	atcccgttttccgaaaacaaacaaaggttcagaaagcgaaaataaaaaaag	Thelesperma	Thelesperma_marginatum	0	0	0	0	0	0	0	0	0	0	31	0	0	0	0	0	0	0	0	0	27	0	0	0	0	0	0	0	0	0	0	0	0	0	0	0	0	0	0	0	0	0	0	0	0	0
M02181:249:000000000-D44LW:1:1101:18576:10317_SUB_SUB	atccttgttttgagaaaacaagtggttctcgaactagaatccaaaggaaaag	Melica	Melica	0	0	0	0	0	0	0	0	0	0	7	0	0	0	0	0	6	0	0	0	0	0	31	0	0	0	0	0	0	0	6	0	0	0	0	0	0	0	0	0	0	0	0	0	5	0
M02181:276:000000000-C39RN:1:1101:16047:12734_SUB_SUB	atcctattttttccaaaaacaaaaaaggcccagaaggtgaaaaag	Scandicinae	Scandicinae	0	0	0	0	0	0	0	0	0	0	0	0	0	0	0	0	20	0	0	0	41	0	0	0	51	0	0	0	0	0	0	0	0	0	0	0	0	0	0	0	0	0	0	0	0	0
M02181:249:000000000-D44LW:1:1101:20033:3258_SUB_SUB	atcctgttttccgaaaacaaccaagggttcagaaaacgataataaaaaaag	Vitaceae	Vitaceae	0	0	0	0	0	0	0	0	0	0	0	0	0	0	42	0	25	0	30	0	0	0	0	0	0	0	0	0	0	0	0	0	0	0	0	0	0	0	0	0	0	0	0	0	0	0
M02181:249:000000000-D44LW:1:1101:14506:2640_SUB_SUB	atcacgttttccgaaaacaaacaaaggttcagaaagcgaaaataaaaaag	Asteroideae	Asteroideae	0	0	0	0	0	0	0	0	0	0	0	0	0	0	20	0	0	0	0	0	0	0	0	0	0	0	0	0	80	0	0	0	0	0	0	0	0	0	0	0	0	0	0	0	31	0
M02181:249:000000000-D44LW:1:1101:19629:2858_SUB_SUB	atcctgttttccgaaaacaaaggttcagaaagttaaaaaagg	Galium	Galium	0	0	0	0	0	0	0	0	0	0	0	0	0	0	0	0	0	0	0	0	0	0	0	0	0	0	0	0	34	0	0	0	0	0	0	0	0	0	0	0	19	0	0	0	14	0
M02181:249:000000000-D44LW:1:1101:7380:5119_SUB_SUB	atcgattgaaatgcacataagttgaatgtc	NA (best_similarity_below_95%)	NA (best_similarity_below_95%)	0	0	0	0	0	0	0	0	0	0	0	0	0	0	0	0	0	0	0	0	0	0	0	0	0	0	0	0	12	0	0	0	0	0	0	0	0	0	0	0	0	0	43	0	0	0
M02181:287:000000000-D5KDW:1:1101:11266:5283_SUB_SUB	atcgatttttctacatagagtttc	NA (best_similarity_below_95%)	NA (best_similarity_below_95%)	0	0	0	0	0	0	0	0	0	0	0	0	0	0	9	0	0	0	8	0	0	0	0	0	0	0	0	0	19	0	0	0	0	0	0	0	0	0	0	0	0	0	0	0	0	0
M02181:249:000000000-D44LW:1:1101:20916:2513_SUB_SUB	atcacgttttccgaaaacaaacaaaggttcagaaagcgaaaatcaaaaag	Asterales	Asterales	0	0	0	0	0	0	0	0	0	0	0	0	0	0	0	0	0	0	31	0	0	0	13	0	0	0	0	0	0	0	0	0	0	0	0	0	0	0	0	0	0	0	0	0	19	0
M02181:287:000000000-D5KDW:1:1101:8332:5446_SUB_SUB	gtcccttaaaacgg	NA (no_blast_match)	NA (no_blast_match)	0	0	0	0	0	0	0	0	0	0	33	0	0	0	0	0	0	0	0	0	0	0	0	0	0	0	19	0	0	0	0	0	0	0	0	0	0	0	0	0	0	0	0	0	0	0
M02181:249:000000000-D44LW:1:1101:18401:8010_SUB_SUB	atcctgttttccgaaaacaaagaagagttcagaaagtgagaataaaaag	Cercis	Cercis	0	0	0	0	0	0	0	0	0	0	0	0	0	0	0	0	0	0	0	0	0	0	0	0	0	0	0	0	0	0	10	0	0	0	0	0	0	0	0	0	0	0	0	0	0	0
M02181:249:000000000-D44LW:1:1101:19732:2274_SUB_SUB	atcgatacacataaataaagtttc	NA (best_similarity_below_95%)	NA (best_similarity_below_95%)	0	0	0	0	0	0	0	0	0	0	0	0	0	0	0	0	0	0	0	0	0	0	23	0	9	0	0	0	20	0	0	0	11	0	0	0	8	0	0	0	0	0	0	0	0	0
M02181:249:000000000-D44LW:1:1101:21744:3572_SUB_SUB	atcctttttccgaaaacaaaaaaaag	Cucurbita	Cucurbita	0	0	0	0	0	0	0	0	0	0	0	0	0	0	0	0	0	0	0	0	0	0	0	0	0	0	0	0	0	0	0	0	0	0	0	0	0	0	0	0	11	0	0	0	0	0
M02181:249:000000000-D44LW:1:1101:15370:8959_SUB_SUB	atccgtgttttgagaagggattctcgaactagaatacaaaggaaaag	Hordeinae	Hordeinae	0	0	0	0	0	0	0	0	0	0	10	0	0	0	34	0	0	0	0	0	0	0	0	0	0	0	0	0	0	0	0	0	0	0	0	0	0	0	0	0	0	0	0	0	7	0
M02181:249:000000000-D44LW:1:1101:6487:5272_SUB_SUB	atcctgttttccgaaaacagaaaaagtttcataaaaacagaaaaaaacaaggaag	Euphorbia/Parthenocissus/Ambrosia	Pentapetalae	0	0	0	0	0	0	0	0	0	0	0	0	0	0	0	0	0	0	0	0	0	0	0	0	0	0	0	0	5	0	0	0	0	0	0	0	0	0	0	0	0	0	38	0	0	0
M02181:249:000000000-D44LW:1:1101:10455:8356_SUB_SUB	atctttaggatttcaaaaactagaataaaaaagaaaag	Tradescantia	Tradescantia	0	0	0	0	0	0	0	0	0	0	7	0	0	0	5	0	0	0	0	0	0	0	0	0	0	0	0	0	10	0	0	0	14	0	0	0	0	0	0	0	0	0	0	0	6	0
M02181:249:000000000-D44LW:1:1101:15153:4536_SUB_SUB	atcctgttttctcaaaacaaaggttcagaaaacgacaaagagg	Verbenaceae/Lamiaceae	Lamiales	0	0	0	0	0	0	0	0	0	0	0	0	0	0	0	0	0	0	0	0	0	0	0	0	0	0	0	0	0	0	42	0	0	0	0	0	0	0	0	0	0	0	8	0	0	0
M02181:249:000000000-D44LW:1:1101:12176:4007_SUB_SUB	atcacgttttcagaaaacaagcaaaggttcagaaagcgaaaataaaaaag	Aphanostephus	Aphanostephus	0	0	0	0	0	0	0	0	0	0	0	0	0	0	0	0	0	0	0	0	0	0	0	0	0	0	0	0	0	0	15	0	0	0	0	0	9	0	0	0	0	0	13	0	0	0
M02181:249:000000000-D44LW:1:1101:14439:2077_SUB_SUB	atcctgttttctcaaaacaaacaaaggttcagaaaaaaag	Solanoideae	Solanoideae	0	0	0	0	0	0	0	0	0	0	12	0	0	0	0	0	0	0	0	0	0	0	0	0	0	0	0	0	0	0	0	0	0	0	0	0	0	0	0	0	0	0	0	0	0	0
M02181:249:000000000-D44LW:1:1101:21645:8232_SUB_SUB	atcccttttttgaaaaacatgcggttctcaaactagaacccaaaagaaaag	Bouteloua	Bouteloua_dactyloides	0	0	0	0	0	0	0	0	0	0	0	0	0	0	0	0	0	0	0	0	0	0	18	0	27	0	0	0	0	0	0	0	0	0	0	0	0	0	0	0	0	0	0	0	0	0
M02181:276:000000000-C39RN:1:1107:17459:10679_SUB_SUB	atccggttttctgaaaacaaacaaggattcaggatttagaaagcgataataaaaaagaattg	Celtis	Celtis	0	0	0	0	0	0	0	0	5	0	0	0	0	0	0	0	8	0	0	0	0	0	0	0	9	0	0	0	0	0	0	0	0	0	5	0	0	0	5	0	0	0	0	0	0	0
M02181:276:000000000-C39RN:1:1101:8633:3963_SUB_SUB	atccaactttttgaaaacaaacaaggattcagaaagcgataataaaaaagaatcg	NA (best_similarity_below_95%)	NA (best_similarity_below_95%)	0	0	0	0	0	0	0	0	11	0	0	0	0	0	0	0	0	0	0	0	5	0	0	0	6	0	0	0	0	0	0	0	0	0	0	0	0	0	6	0	0	0	0	0	0	0
M02181:249:000000000-D44LW:1:1101:19195:4874_SUB_SUB	atcccgttttccgaaaacaaagaagagttcagaaagcgagaataaaaaaag	Sophora	Sophora_affinis	0	0	0	0	0	0	0	0	0	0	20	0	0	0	0	0	0	0	0	0	0	0	0	0	0	0	0	0	0	0	0	0	0	0	0	0	0	0	0	0	5	0	0	0	0	0
M02181:249:000000000-D44LW:1:1101:14194:5905_SUB_SUB	atcgatttttctacatataaataaagtttc	NA (best_similarity_below_95%)	NA (best_similarity_below_95%)	0	0	0	0	0	0	0	0	0	0	9	0	0	0	16	0	0	0	0	0	0	0	9	0	0	0	0	0	0	0	0	0	0	0	0	0	0	0	0	0	0	0	0	0	0	0
M02181:249:000000000-D44LW:1:1101:2373:15630_SUB_SUB	atcctttttccgaaaacaaaaaaag	Cucurbitaceae	Cucurbitaceae	0	0	0	0	0	0	0	0	0	0	0	0	0	0	7	0	0	0	0	0	0	0	16	0	0	0	0	0	0	0	0	0	0	0	0	0	0	0	0	0	0	0	0	0	5	0
M02181:276:000000000-C39RN:1:1101:13106:13401_SUB_SUB	atccggttttctgaaaacaaacaaaggttcagaaagcgaaaagaaaaaaaa	Artemisia	Artemisia	0	0	0	0	0	0	0	0	0	0	0	0	0	0	0	0	0	0	0	0	0	0	0	0	5	0	0	0	0	0	0	0	0	0	0	0	0	0	0	0	0	0	0	0	0	0
M02181:249:000000000-D44LW:1:1101:5668:11448_SUB_SUB	atcctattttacgaaaaccaacaccgggggtttagaaagcgagaaaaaaaaag	Onagreae	Onagreae	0	0	0	0	0	0	0	0	0	0	0	0	0	0	0	0	0	0	0	0	0	0	0	0	0	0	0	0	7	0	6	0	0	0	0	0	0	0	0	0	0	0	0	0	0	0
M02181:249:000000000-D44LW:1:1101:18786:5952_SUB_SUB	atcgattccgttaaatttaacttaaaaaatctagagtgtacatatttagataaatttattagaatattaaataaatttaacaaaattcgttttc	NA (best_similarity_below_95%)	NA (best_similarity_below_95%)	0	0	0	0	0	0	0	0	0	0	0	0	0	0	0	0	0	0	7	0	6	0	0	0	0	0	0	0	0	0	0	0	0	0	6	0	0	0	0	0	0	0	0	0	0	0
M02181:249:000000000-D44LW:1:1101:11244:2681_SUB_SUB	atcctgttttcttaaaacaaaggtttcaaaaaacgaaaaaaag	Mentheae	Mentheae	0	0	0	0	0	0	0	0	0	0	0	0	0	0	0	0	0	0	0	0	0	0	0	0	0	0	0	0	6	0	0	0	7	0	0	0	0	0	0	0	0	0	0	0	0	0
[truncated: 23 more columns]
