# Supplementary material for: Rapid range shifts and megafaunal extinctions associated with late Pleistocene climate change
Source: Nat Commun. 2020 Jun 2;11:2770. doi: 10.1038/s41467-020-16502-3 (PMC7265304; doi:10.1038/s41467-020-16502-3)
Supplement: Supplementary file 8 — Supplementary Data 4 [file 41467_2020_16502_MOESM8_ESM.xlsx]

## Sheet: HCS0_merged_fullnames
	Early Holocene								Younger Dryas									Bølling-Allerød															Blanks
	HCS1	HCS2	HCS3	HCS4	HCS5	HCS6	HCS7	HCS8	HCS22	HCS9	HCS24	HCS10	HCS26	HCS28	HCS11	HCS29	HCS30	HCS12	HCS31	HCS32	HCS13	HCS34	HCS36	HCS14	HCS38	HCS15	HCS40	HCS16	HCS17	HCS18	HCS19	HCS20	EB1	EB2	EB3
Cupressaceae	1	1	0	1	1	1	0	0	1	1	1	0	0	0	0	1	1	0	1	1	0	0	1	0	1	0	0	0	0	0	0	1	0	0	0
Lonicera/Symphoricarpos/Cuscuta	0	0	0	0	0	0	0	0	0	0	0	0	0	0	0	0	0	1	0	0	0	1	0	1	0	0	0	0	0	0	0	0	0	0	0
Poaceae	0	0	0	0	0	0	0	1	0	0	0	0	1	0	0	0	0	0	0	0	0	0	0	1	0	0	0	0	0	1	0	1	0	0	0
Pentapetalae	1	1	0	0	0	0	0	0	0	0	0	0	0	0	0	0	0	0	0	0	1	0	0	0	0	0	0	0	0	0	0	0	0	0	0
Cirsium/Euonymus	0	0	0	0	0	0	0	0	1	0	0	0	0	0	0	0	0	0	0	1	0	1	0	0	1	0	1	0	0	0	0	1	0	0	0
Euphorbia/Parthenocissus/Ambrosia	0	0	0	0	0	0	0	0	0	0	0	0	0	0	0	0	1	0	0	0	0	0	0	0	1	0	0	0	0	0	0	1	0	0	0
Cryptotaenia/Sanicula	0	0	0	0	0	0	0	0	0	0	0	0	0	0	0	0	0	1	1	1	0	1	1	1	1	1	0	0	0	1	0	1	0	0	0
Apioideae	0	0	0	0	1	1	0	0	0	0	0	0	0	0	0	0	0	0	0	1	1	1	0	0	0	0	0	1	0	1	0	0	0	0	0
Scandicinae	0	0	1	1	1	1	0	0	1	0	0	0	0	0	0	0	0	0	0	1	1	1	1	1	1	1	0	1	1	1	1	0	0	0	0
Asterales	0	0	0	0	0	1	0	0	0	0	0	0	0	0	0	0	0	0	1	0	0	0	1	0	0	0	0	1	0	1	0	0	0	0	0
Asteraceae	0	1	0	1	0	0	0	0	0	0	0	0	0	0	0	0	0	0	0	1	1	1	0	0	0	0	0	0	0	1	0	1	0	0	0
Anthemideae	1	1	0	1	1	1	0	0	0	0	0	0	0	0	1	0	0	1	1	1	1	1	1	1	1	1	1	1	1	1	1	1	0	0	0
Asteroideae	0	0	0	0	0	0	0	0	0	0	0	0	0	0	0	0	0	0	1	0	0	0	0	1	1	0	0	0	0	0	0	1	0	0	0
Aphanostephus	0	0	0	0	0	0	0	0	1	0	0	0	0	1	0	0	1	0	0	0	0	0	0	0	1	0	0	0	0	0	0	0	0	0	0
Artemisia	0	0	0	0	1	0	0	0	0	0	0	0	0	0	0	0	0	0	0	0	0	0	0	0	1	0	0	0	0	0	1	0	0	0	0
Thelesperma	0	0	0	0	1	1	0	0	0	0	0	0	0	0	0	0	0	1	0	1	0	1	1	0	0	0	0	0	1	0	0	0	0	0	0
Cucurbitaceae	0	0	0	0	0	0	0	0	0	0	0	0	0	0	0	0	0	0	1	0	0	0	0	1	0	0	0	0	0	1	0	0	0	0	0
Cucurbita	0	1	0	1	1	0	0	0	0	0	0	0	0	0	0	0	0	0	0	0	0	0	0	0	0	0	0	0	0	0	0	0	0	0	0
Symphoricarpos	0	0	0	0	0	0	0	0	0	0	0	0	0	0	1	0	0	0	1	1	1	1	1	0	0	0	0	0	1	0	0	0	0	0	0
Sapotaceae	0	1	0	1	1	0	0	0	0	0	0	0	0	0	0	0	1	1	0	0	0	1	1	1	1	0	0	0	0	0	0	0	0	0	0
Fabaceae	0	0	0	0	0	0	0	0	0	0	0	0	0	0	0	0	0	1	0	1	0	1	1	0	0	0	0	1	0	0	0	0	0	0	0
Gleditsia/Gymnocladus	0	1	0	1	0	0	1	0	0	0	0	0	0	0	1	0	1	1	1	1	0	1	1	1	1	1	0	1	0	1	1	1	0	0	0
Mimosa	0	1	0	1	1	1	1	0	1	0	0	0	0	0	0	1	0	0	0	0	0	1	0	0	0	0	0	1	0	0	0	0	0	0	0
Cercis	0	0	0	1	0	1	0	0	1	1	0	0	0	0	0	0	0	0	0	0	0	0	0	0	0	0	0	0	0	0	0	0	0	0	0
Sophora	0	1	0	1	0	0	0	0	0	0	0	0	0	0	0	0	0	1	0	0	0	0	0	0	0	0	0	0	0	0	0	0	0	0	0
Vicia	0	0	0	0	1	0	1	0	1	0	0	0	0	1	0	0	1	1	1	0	0	0	0	0	1	0	0	0	0	0	0	1	0	0	0
Juglans	0	0	0	0	1	1	0	0	0	0	0	0	0	0	0	0	0	1	1	1	1	1	1	1	1	1	1	1	1	1	1	1	0	0	0
Quercus	1	1	0	1	0	1	1	1	1	0	1	1	1	1	1	1	1	1	1	1	1	1	1	1	1	1	1	0	0	1	1	1	0	0	0
Rubioideae	1	1	0	0	1	1	1	1	0	0	0	0	0	0	0	0	0	0	0	0	0	0	0	0	0	0	0	0	0	1	1	0	0	0	0
Stenaria/Houstonia	1	1	0	1	1	1	1	1	1	0	1	0	1	0	0	0	1	1	1	0	0	0	0	0	0	0	0	0	0	1	1	1	0	0	0
Galium	1	1	0	1	1	0	0	0	0	0	0	0	0	0	0	0	0	0	1	0	0	1	1	0	1	1	0	0	1	1	0	1	0	0	0
Lamiales	0	0	0	0	0	0	0	0	1	0	0	0	0	1	0	0	1	0	1	0	0	1	0	0	1	0	0	0	0	0	1	0	0	0	0
Verbenaceae/Lamiaceae	0	0	0	0	0	1	0	0	1	0	0	0	0	0	0	0	1	0	0	0	0	0	0	0	0	0	0	0	0	0	0	0	0	0	0
Mentheae	0	0	0	0	0	0	0	0	0	0	1	0	0	0	0	0	0	0	0	0	0	0	0	0	1	0	0	0	0	0	0	1	0	0	0
Salvia	0	1	0	0	0	0	0	0	1	0	0	0	0	1	0	0	1	0	1	0	0	1	1	0	1	0	0	0	0	1	1	1	0	0	0
Oleeae	0	1	0	0	0	0	0	0	0	0	1	0	0	0	0	0	0	1	1	0	1	1	1	1	1	1	0	1	1	1	0	1	0	0	0
Plantago	0	0	0	0	0	1	0	0	1	0	0	0	0	0	0	0	1	0	1	0	0	0	0	0	1	0	0	0	0	0	0	0	0	0	0
Onagreae	0	0	0	0	0	0	0	0	1	0	0	0	0	0	0	0	0	0	0	0	0	0	0	0	1	0	0	0	0	0	0	1	0	0	0
Celtis	1	1	1	1	1	1	1	1	1	1	1	1	1	1	1	1	1	1	1	1	1	1	1	1	1	1	1	1	1	1	1	1	1	0	0
Frangula	0	0	0	0	0	0	0	0	0	0	0	0	0	1	0	0	0	0	1	0	0	0	0	0	0	0	0	1	0	0	0	0	0	0	0
Parietaria	0	0	0	0	0	1	0	0	1	0	0	0	0	0	0	0	0	0	1	0	0	0	0	1	0	0	0	1	0	0	0	0	0	0	0
Toxicodendron	0	0	0	0	1	1	0	0	1	0	1	0	0	1	1	0	1	1	1	1	1	1	1	1	1	1	0	1	1	1	1	1	0	0	0
Ungnadia	1	1	0	0	1	1	0	0	0	0	0	0	0	0	0	0	0	0	0	0	0	0	0	0	0	0	0	0	0	0	0	0	0	0	0
Ribes	0	0	0	1	1	1	1	1	1	1	1	0	0	0	0	0	0	1	1	1	0	1	1	1	0	1	0	1	1	1	1	1	0	0	0
Solanoideae	1	1	0	1	1	1	1	1	0	1	0	1	0	0	1	0	1	1	1	1	1	1	1	1	1	1	0	1	1	1	1	1	0	0	0
Physalis	0	0	0	1	0	0	1	1	1	0	1	0	0	0	0	0	0	0	0	0	0	0	0	0	0	0	0	0	0	0	0	0	0	0	0
Vitaceae	0	0	0	0	0	0	0	0	0	0	0	0	0	0	0	0	0	0	0	1	0	1	1	1	1	1	0	1	0	0	0	0	0	0	0
Cissus	0	1	0	1	1	1	1	1	1	0	1	0	1	0	0	0	0	1	0	0	0	1	0	1	0	0	0	0	0	0	0	0	0	0	0
Morus	0	0	0	1	1	0	0	0	1	0	1	1	0	1	0	1	1	1	1	1	1	1	1	1	1	1	0	1	1	1	0	1	0	0	0
Commelina	0	0	0	1	0	1	1	0	0	0	0	0	0	0	0	0	0	0	0	0	0	0	0	0	0	0	0	0	0	0	0	1	0	0	0
Tradescantia	0	0	0	0	0	0	0	0	0	0	1	0	0	0	0	0	0	1	1	0	0	1	0	1	1	0	0	0	0	0	0	1	0	0	0
Cyperoideae	0	0	0	0	0	0	0	0	1	0	0	0	0	0	0	0	0	0	1	0	0	0	0	0	1	0	0	0	0	0	0	0	0	0	0
PACMAD_clade	0	1	0	1	1	1	0	0	0	0	0	0	0	0	0	1	0	1	1	1	0	1	1	1	1	0	0	1	1	1	1	1	0	0	0
Bouteloua	0	0	0	0	0	0	0	0	0	0	0	0	0	0	0	0	0	0	0	0	0	1	0	0	0	0	0	0	0	1	1	0	0	0	0
Pooideae	0	0	0	0	0	0	0	0	0	0	0	0	0	0	0	0	0	0	1	1	0	0	0	0	0	0	0	0	0	0	0	0	0	0	0
Stipeae	0	0	0	0	0	0	0	0	1	0	0	0	0	0	0	0	1	0	1	1	0	1	0	0	1	0	0	0	0	0	1	1	0	0	0
Triticeae	0	0	0	1	0	0	0	0	0	0	0	0	0	0	0	1	1	1	1	1	0	1	1	1	1	0	0	1	0	1	0	1	0	0	0
Hordeinae	0	0	0	1	0	0	0	0	0	0	0	0	0	0	0	0	0	1	1	0	0	1	0	1	0	0	0	0	0	0	0	0	0	0	0
Melica	0	0	0	1	0	1	1	0	1	0	0	0	0	0	0	0	0	1	1	0	0	0	1	0	0	1	0	0	0	1	0	0	0	0	0
