# Supplementary material for: Rapid range shifts and megafaunal extinctions associated with late Pleistocene climate change
Source: Nat Commun. 2020 Jun 2;11:2770. doi: 10.1038/s41467-020-16502-3 (PMC7265304; doi:10.1038/s41467-020-16502-3)
Supplement: Supplementary file 9 — Source Data [file 41467_2020_16502_MOESM9_ESM.xlsx]

## Sheet: Figure 3c
Figure 3c
	count	period
HCB1	11	Early Holocene
HCB2	11	Early Holocene
HCB3	13	Early Holocene
HCB4	10	Early Holocene
HCB5	11	Early Holocene
HCB6	8	Early Holocene
HCB7	10	Early Holocene
HCB8	11	Early Holocene
HCB9	7	Early Holocene
HCB10	8	Early Holocene
HCB11	8	Early Holocene
HCB12	8	YD
HCB13	8	YD
HCB14	13	YD
HCB15	16	Late Pleistocene
HCB16	19	Late Pleistocene
HCB17	23	Late Pleistocene
HCB18	21	Late Pleistocene
HCB19	23	Late Pleistocene
HCB20	19	LGM
HCB21	26	LGM
HCB22	20	LGM
HCB23	14	LGM
HCB24	22	LGM
HCB25	23	LGM
HCB26	20	LGM
HCB27	25	LGM
HCB28	21	LGM
HCB29	16	LGM
HCB30	13	LGM

## Sheet: Figure 4c
Figure 4c
	count	period
HCS1	10	Early Holocene
HCS2	20	Early Holocene
HCS3	2	Early Holocene
HCS4	24	Early Holocene
HCS5	22	Early Holocene
HCS6	24	Early Holocene
HCS7	13	Early Holocene
HCS8	9	Early Holocene
HCS22	24	YD
HCS9	5	YD
HCS24	12	YD
HCS10	4	YD
HCS26	5	YD
HCS28	9	YD
HCS11	7	YD
HCS29	7	YD
HCS30	18	YD
HCS12	24	Bølling-Allerød
HCS31	32	Bølling-Allerød
HCS32	23	Bølling-Allerød
HCS13	13	Bølling-Allerød
HCS34	32	Bølling-Allerød
HCS36	24	Bølling-Allerød
HCS14	24	Bølling-Allerød
HCS38	31	Bølling-Allerød
HCS15	15	Bølling-Allerød
HCS40	5	Bølling-Allerød
HCS16	19	Bølling-Allerød
HCS17	13	Bølling-Allerød
HCS18	25	Bølling-Allerød
HCS19	17	Bølling-Allerød
HCS20	28	Bølling-Allerød

## Sheet: Supplementary Fig. 6
Supplementary Fig. 6
trnL		Early Holocene								Younger Dryas									Bølling-Allerød
ASV ID	Taxon	HCS1	HCS2	HCS3	HCS4	HCS5	HCS6	HCS7	HCS8	HCS22	HCS9	HCS24	HCS10	HCS26	HCS28	HCS11	HCS29	HCS30	HCS12	HCS31	HCS32	HCS13	HCS34	HCS36	HCS14	HCS38	HCS15	HCS40	HCS16	HCS17	HCS18	HCS19	HCS20
M02181:287:000000000-D5KDW:1:1101:14453:1920_SUB_SUB	Quercus	0	0.00373302	0	0.00128645	0	0.012462	0.00394913	0.0101162	0.0768529	0	0.00055161	0.0119181	0.0796183	0.0352305	0	0.00252525	0.16397	0.000502235	0.0373255	0.0114548	0.00776446	0.0118379	0.00418641	0.000745758	0.0715504	0.00229173	0.0392456	0	0	0.0100428	0.00112705	0.00977242
M02181:249:000000000-D44LW:1:1101:24297:11430_SUB_SUB	Stenaria/Houstonia	0.0204534	0.0832207	0	0.00651801	0.0229429	0.0370066	0.00587403	0.0278982	0.0214367	0	0.00572295	0	0.00042729	0	0	0	0.000663042	0.000301341	0.000514328	0	0	0	0	0	0	0	0	0	0	0.00241339	0.0181978	0.00481928
M02181:249:000000000-D44LW:1:1101:17608:2680_SUB_SUB	Morus	0	0	0	0.00874786	0.00298068	0	0	0	0.0152794	0	0.00330966	0.0116781	0	0.00212067	0	0.00569986	0.00172391	0.00703129	0.00411462	0.00422017	0.00371344	0.00940269	0.0491352	0.00646324	0.00188527	0.0111313	0	0.0586361	0.0134137	0.0128455	0	0.00401606
M02181:276:000000000-C39RN:1:1101:17530:12780_SUB_SUB	Cupressaceae (Juniper)	0.0027933	0.0041192	0	0.0361921	0.0261255	0.0438386	0	0	0.0371722	0.0205164	0.0108253	0	0	0	0	0.00165945	0.00868585	0	0.00308597	0.00180865	0	0	0.00077118	0	0.0092019	0	0	0	0	0	0	0.00321285
M02181:287:000000000-D5KDW:1:1101:12224:2908_SUB_SUB	Juglans	0	0	0	0	0.00190003	0.00227733	0	0	0	0	0	0	0	0	0	0	0	0.000703129	0.00146951	0.00440104	0.00595597	0.00967327	0.0153134	0.0208191	0.0170572	0.011548	0	0.0271429	0.0188701	0.00692877	0.0170433	0.0181392
rbcL		Early Holocene								Younger Dryas									Bølling-Allerød
ASV ID	Taxon	HCS1	HCS2	HCS3	HCS4	HCS5	HCS6	HCS7	HCS8	HCS22	HCS9	HCS24	HCS10	HCS26	HCS28	HCS11	HCS29	HCS30	HCS12	HCS31	HCS32	HCS13	HCS34	HCS36	HCS14	HCS38	HCS15	HCS40	HCS16	HCS17	HCS18	HCS19	HCS20
M02181:287:000000000-D5KDW:1:1101:17755:1889_SUB_SUB	Quercus	0.255992	0.497001	0	0.0409466	0	0.658964	0.548126	0	0.899236	0	0.237097	0.673393	0.68907	0.548619	0.108521	0.251097	0.691625	0	0.803404	0.615781	0.173209	0.597839	0.408871	0	0.860908	0	0.00779416	0	0	0.43642	0.191576	0.175661
M02181:276:000000000-C39RN:1:1101:11604:2417_SUB_SUB	Asteraceae (Artemisia)	0	0.245348	0	0.226801	0	0	0	0	0	0	0	0	0	0	0	0	0	0	0	0.0125604	0.103902	0.0241692	0	0	0	0	0	0	0	0.183429	0	0.228249
M02181:276:000000000-C39RN:1:1101:20722:4386_SUB_SUB	Juglans	0	0	0	0	0	0	0	0	0	0	0	0	0	0	0	0	0	0	0	0	0.00582411	0	0.0022363	0	0	0.00104625	0.89708	0.00488171	0.0689285	0	0.0156771	0
M02181:249:000000000-D44LW:1:1101:20259:2608_SUB_SUB	Rubioideae (Stenaria)	0.216394	0.0905948	0	0	0.309391	0.0258733	0.108544	0.127277	0	0	0	0	0	0	0	0	0	0	0	0	0	0	0	0	0	0	0	0	0	0.0218579	0.0682656	0
M02181:249:000000000-D44LW:1:1101:17565:2459_SUB_SUB	Ribes	0	0	0	0	0.0192443	0.04	0	0	0.0148599	0.249994	0	0	0	0	0	0	0	0.0535364	0	0	0	0	0	0.284082	0	0	0	0	0	0	0	0

## Sheet: Supplementary Fig. 9
Supplementary Fig. 6
	Early Holocene											YD			Late Pleistocene					LGM
	HCB1	HCB2	HCB3	HCB4	HCB5	HCB6	HCB7	HCB8	HCB9	HCB10	HCB11	HCB12	HCB13	HCB14	HCB15	HCB16	HCB17	HCB18	HCB19	HCB20	HCB21	HCB22	HCB23	HCB24	HCB25	HCB26	HCB27	HCB28	HCB29	HCB30
Mammalian carnivores	0	1	1	0	0	0	0	0	0	0	0	0	0	0	1	2	1	1	2	0	2	0	0	1	1	0	3	2	0	0
Large mammalian herbivores	0	0	0	0	0	0	0	0	0	1	0	0	0	1	2	1	2	1	2	2	4	1	1	3	2	1	1	1	1	0
Small mammals	8	9	10	8	9	8	9	9	5	7	7	7	7	9	7	7	9	8	9	9	11	12	8	11	13	10	11	11	10	9
Birds	3	1	2	1	0	0	1	2	1	0	1	0	0	1	3	6	9	8	4	4	5	4	3	5	5	7	8	5	3	3
Herpetofauna	0	0	0	1	2	0	0	0	1	0	0	1	1	2	3	3	2	3	5	4	3	3	2	2	2	2	2	2	2	1

## Sheet: Supplementary Fig. 17
Supplementary Fig. 17
	Contaminant taxa count	Data type
EB1	0	controls
EB2	0	controls
EB3	0	controls
EB4	0	controls
EB5	1	controls
EB6	1	controls
EB7	1	controls
PB1	1	controls
PB3	2	controls
PB2	2	controls
HCB1_A	1	Bulk bone data (this study)
HCB1_B	2	Bulk bone data (this study)
HCB10_A	1	Bulk bone data (this study)
HCB10_B	1	Bulk bone data (this study)
HCB11_A	1	Bulk bone data (this study)
HCB11_B	0	Bulk bone data (this study)
HCB12_A	0	Bulk bone data (this study)
HCB12_B	0	Bulk bone data (this study)
HCB13_A	1	Bulk bone data (this study)
HCB13_A2	3	Bulk bone data (this study)
HCB13_B	0	Bulk bone data (this study)
HCB14_A	1	Bulk bone data (this study)
HCB14_B	1	Bulk bone data (this study)
HCB14_B2	2	Bulk bone data (this study)
HCB15_A	1	Bulk bone data (this study)
HCB15_B	1	Bulk bone data (this study)
HCB16_A	1	Bulk bone data (this study)
HCB16_B	2	Bulk bone data (this study)
HCB16_B2	1	Bulk bone data (this study)
HCB17_A	3	Bulk bone data (this study)
HCB17_A2	3	Bulk bone data (this study)
HCB17_B	2	Bulk bone data (this study)
HCB17_B2	2	Bulk bone data (this study)
HCB18_A	1	Bulk bone data (this study)
HCB18_A2	1	Bulk bone data (this study)
HCB18_B	1	Bulk bone data (this study)
HCB18_B2	1	Bulk bone data (this study)
HCB19_A	1	Bulk bone data (this study)
HCB19_B	0	Bulk bone data (this study)
HCB19_B2	3	Bulk bone data (this study)
HCB2_A	2	Bulk bone data (this study)
HCB2_A2	1	Bulk bone data (this study)
HCB2_B	3	Bulk bone data (this study)
HCB2_B2	3	Bulk bone data (this study)
HCB20_A	1	Bulk bone data (this study)
HCB20_B	1	Bulk bone data (this study)
HCB21_A	0	Bulk bone data (this study)
HCB21_B	1	Bulk bone data (this study)
HCB22_A	2	Bulk bone data (this study)
HCB22_A2	1	Bulk bone data (this study)
HCB22_B	0	Bulk bone data (this study)
HCB23_C	1	Bulk bone data (this study)
HCB23_D	2	Bulk bone data (this study)
HCB24_A	1	Bulk bone data (this study)
HCB24_B	1	Bulk bone data (this study)
HCB25_A	1	Bulk bone data (this study)
HCB25_B	1	Bulk bone data (this study)
HCB26_A	1	Bulk bone data (this study)
HCB26_B	1	Bulk bone data (this study)
HCB27_A	1	Bulk bone data (this study)
HCB27_B	1	Bulk bone data (this study)
HCB28_A	1	Bulk bone data (this study)
HCB28_B	1	Bulk bone data (this study)
HCB29_A	1	Bulk bone data (this study)
HCB29_B	1	Bulk bone data (this study)
HCB3_A	3	Bulk bone data (this study)
HCB3_A2	2	Bulk bone data (this study)
HCB3_B	1	Bulk bone data (this study)
HCB30_A	1	Bulk bone data (this study)
HCB30_B	1	Bulk bone data (this study)
HCB4_A	2	Bulk bone data (this study)
HCB4_B	1	Bulk bone data (this study)
HCB5_A	1	Bulk bone data (this study)
HCB5_B	1	Bulk bone data (this study)
HCB6_A	1	Bulk bone data (this study)
HCB6_B	1	Bulk bone data (this study)
HCB7_A	1	Bulk bone data (this study)
HCB7_B	1	Bulk bone data (this study)
HCB8_A	1	Bulk bone data (this study)
HCB8_B	1	Bulk bone data (this study)
HCB9_A	1	Bulk bone data (this study)
HCB9_B	1	Bulk bone data (this study)
HCS1	0	Sediment data
HCS11	1	Sediment data
HCS11	1	Sediment data
HCS12	1	Sediment data
HCS13	1	Sediment data
HCS13	1	Sediment data
HCS13_I	1	Sediment data
HCS13_II	1	Sediment data
HCS14	2	Sediment data
HCS15	2	Sediment data
HCS15	0	Sediment data
HCS17	0	Sediment data
HCS19	1	Sediment data
HCS5	0	Sediment data
HCS7	0	Sediment data
1C_240_245	3	Bulk bone data (Toomey)
1C_240_245_I	3	Bulk bone data (Toomey)
1C_240_245_II	2	Bulk bone data (Toomey)
1D_235_240	4	Bulk bone data (Toomey)
1D_235_240_I	4	Bulk bone data (Toomey)
1D_235_240_II	3	Bulk bone data (Toomey)
1D_265_270	1	Bulk bone data (Toomey)
1D_270_275	3	Bulk bone data (Toomey)
1D_345_350	1	Bulk bone data (Toomey)
1E_350_355	1	Bulk bone data (Toomey)
